# Supplementary material for: N′-[4-(2-Fur­yl)but-3-en-2-yl­idene]­iso­nicotino­hydrazide
Source: Acta Crystallogr Sect E Struct Rep Online. 2008 Oct 22;64(Pt 11):o2148. doi: 10.1107/S1600536808033242 (PMC2959540; doi:10.1107/S1600536808033242)
Supplement: Supplementary file 2 [file e-64-o2148-Isup2.hkl]

# 
# h,k,l, Fc-squared, Fo-squared, sigma(Fo-squared) and status flag 
# 
data_I
_shelx_title ' a in P2(1)/c' 
_shelx_refln_list_code          4 
_shelx_F_calc_maximum      178.95 
_exptl_crystal_F_000       536.00 
_reflns_d_resolution_high  0.7498 
 
loop_ 
 _symmetry_equiv_pos_as_xyz 
 'x, y, z' 
 '-x, y+1/2, -z+1/2' 
 '-x, -y, -z' 
 'x, -y-1/2, z-1/2' 
 
_cell_length_a    16.6325 
_cell_length_b     9.3572 
_cell_length_c     8.3554 
_cell_angle_alpha  90.000 
_cell_angle_beta  100.912 
_cell_angle_gamma  90.000 
 
_shelx_F_squared_multiplier     1.000 
 
loop_ 
 _refln_index_h 
 _refln_index_k 
 _refln_index_l 
 _refln_F_squared_calc 
 _refln_F_squared_meas 
 _refln_F_squared_sigma 
 _refln_observed_status 
   2   0   0     2966.10     2735.32     37.43 o 
   3   0   0     1373.57     1295.01     10.80 o 
   4   0   0      299.98      326.08      3.56 o 
   5   0   0       30.84       28.58      1.04 o 
   6   0   0        0.93        3.71      0.76 o 
   7   0   0     1574.45     1626.10     14.36 o 
   8   0   0     1229.04     1225.17     11.53 o 
   9   0   0      252.21      241.68      4.53 o 
  10   0   0      355.94      339.06      6.46 o 
  11   0   0      137.02      131.63      2.95 o 
  12   0   0      122.82      124.03      8.17 o 
  13   0   0       13.87       14.63      3.33 o 
  14   0   0       33.81       32.81      3.89 o 
  15   0   0      319.91      299.95     10.57 o 
  16   0   0       97.99       81.52      5.64 o 
  17   0   0       62.34       56.80      5.41 o 
  18   0   0        1.31        1.32      2.17 o 
  19   0   0       18.70       21.34      4.26 o 
  20   0   0        3.87        2.09      2.79 o 
   1   1   0     1371.74     1332.74      9.50 o 
   2   1   0        3.44        3.27      0.31 o 
   3   1   0     2323.64     2266.87     14.25 o 
   4   1   0     2634.60     2520.40     15.92 o 
   5   1   0      213.63      188.22      1.85 o 
   6   1   0       24.48       32.66      0.81 o 
   7   1   0     1996.82     2073.62     12.59 o 
   8   1   0        1.69        0.57      0.40 o 
   9   1   0      168.45      178.65      2.24 o 
  10   1   0      170.03      173.78      2.30 o 
  11   1   0      372.19      342.49      3.56 o 
  12   1   0       29.05       24.95      1.41 o 
  13   1   0       18.99       16.01      1.26 o 
  14   1   0      834.26      795.93     10.32 o 
  15   1   0      116.02      108.53      3.51 o 
  16   1   0        4.92        3.23      1.52 o 
  17   1   0        3.82        4.71      1.74 o 
  18   1   0       16.60       24.39      6.47 o 
  19   1   0       26.53       36.03      5.51 o 
  20   1   0       45.90       54.19      9.61 o 
  21   1   0        7.79       14.38      2.77 o 
   0   2   0     9520.99     8412.44    118.56 o 
   1   2   0       46.02       40.75      0.72 o 
   2   2   0     1029.20      970.13      6.81 o 
   3   2   0      653.76      625.71      4.88 o 
   4   2   0       14.01       17.41      0.72 o 
   5   2   0       16.58       17.70      0.78 o 
   6   2   0       98.18       95.72      1.98 o 
   7   2   0     1319.87     1415.70      9.11 o 
   8   2   0      566.56      676.53      5.16 o 
   9   2   0      510.89      480.32      4.35 o 
  10   2   0       93.28      101.27      2.05 o 
  11   2   0       11.83        9.51      0.89 o 
  12   2   0       11.15       12.11      1.62 o 
  13   2   0      839.40      828.02      8.94 o 
  14   2   0      129.71      125.81      3.75 o 
  15   2   0       53.77       45.50      4.32 o 
  16   2   0        5.54        4.96      1.49 o 
  17   2   0        1.89       -0.51      1.41 o 
  18   2   0        2.27        1.20      1.56 o 
  19   2   0        1.42       -1.37      1.59 o 
  20   2   0        0.01       -1.66      1.66 o 
  21   2   0       16.65       16.71      3.08 o 
   1   3   0      508.05      505.84      3.61 o 
   2   3   0     1090.28     1090.94      7.13 o 
   3   3   0        5.67       10.06      0.60 o 
   4   3   0        3.12        3.25      0.75 o 
   5   3   0        4.73        5.77      0.69 o 
   6   3   0     1134.36     1114.77      8.55 o 
   7   3   0      296.55      284.47      3.40 o 
   8   3   0        5.26        5.97      1.00 o 
   9   3   0        2.96        3.21      1.00 o 
  10   3   0      360.99      365.57      4.34 o 
  11   3   0        0.40       -0.12      0.67 o 
  12   3   0       40.30       40.95      2.66 o 
  13   3   0      551.60      525.25      6.90 o 
  14   3   0       48.07       44.22      2.10 o 
  15   3   0       67.75       57.66      2.89 o 
  16   3   0        0.67       -0.02      1.14 o 
  17   3   0        0.04        0.56      1.22 o 
  18   3   0        1.30        0.07      1.53 o 
  19   3   0       10.52        9.17      3.75 o 
  20   3   0        2.87        4.05      2.12 o 
  21   3   0        0.44       -1.87      1.87 o 
   0   4   0       58.47       52.18      1.64 o 
   1   4   0        8.90        7.47      0.53 o 
   2   4   0        5.57       10.99      0.60 o 
   3   4   0      293.58      294.69      2.75 o 
   4   4   0       43.73       46.02      1.59 o 
   5   4   0      413.74      425.56      3.76 o 
   6   4   0      944.18     1019.17      8.35 o 
   7   4   0       38.91       45.62      1.49 o 
   8   4   0       56.41       58.41      1.69 o 
   9   4   0      128.65      128.34      2.51 o 
  10   4   0       71.84       69.68      1.95 o 
  11   4   0       14.02       13.87      1.32 o 
  12   4   0      154.66      152.82      4.73 o 
  13   4   0      193.11      177.22      3.88 o 
  14   4   0       11.23       11.34      1.94 o 
  15   4   0      147.80      123.07      4.07 o 
  16   4   0       25.03       25.21      2.34 o 
  17   4   0        0.41        1.12      1.27 o 
  18   4   0        6.42        6.91      1.81 o 
  19   4   0        2.74        3.04      2.16 o 
  20   4   0        9.49        7.69      2.51 o 
   1   5   0       18.38       15.43      0.76 o 
   2   5   0       29.50       29.70      0.97 o 
   3   5   0      393.92      369.58      3.46 o 
   4   5   0       75.95       81.02      1.49 o 
   5   5   0        0.12       -0.49      0.49 o 
   6   5   0       93.94      105.09      1.91 o 
   7   5   0        0.04       -0.13      0.70 o 
   8   5   0        5.67        9.94      1.49 o 
   9   5   0      594.82      595.11      6.35 o 
  10   5   0       30.62       32.38      1.82 o 
  11   5   0        4.76        3.76      0.99 o 
  12   5   0      196.27      199.30      7.52 o 
  13   5   0      144.38      142.73      3.64 o 
  14   5   0        0.12       -0.66      0.82 o 
  15   5   0        1.31        0.94      1.07 o 
  16   5   0        7.48        6.56      1.66 o 
  17   5   0       10.69       13.08      2.07 o 
  18   5   0        8.30        7.81      1.89 o 
  19   5   0        0.21        2.54      2.35 o 
   0   6   0       35.11       34.00      3.20 o 
   1   6   0      181.02      194.39      2.74 o 
   2   6   0      566.10      574.53      4.90 o 
   3   6   0      104.01      114.64      1.97 o 
   4   6   0        5.75        3.90      0.71 o 
   5   6   0      295.04      302.34      3.81 o 
   6   6   0       62.32       64.58      1.66 o 
   7   6   0      152.99      153.49      2.72 o 
   8   6   0        3.30        4.41      0.82 o 
   9   6   0      146.36      151.62      2.83 o 
  10   6   0       53.80       52.28      2.08 o 
  11   6   0       27.54       28.74      2.21 o 
  12   6   0      132.85      137.98      2.98 o 
  13   6   0        1.99        1.79      0.82 o 
  14   6   0       19.06       16.92      1.43 o 
  15   6   0       12.89       14.20      1.53 o 
  16   6   0        5.97        7.00      1.75 o 
  17   6   0        4.63        2.20      1.62 o 
  18   6   0        0.89       -0.20      1.53 o 
  19   6   0       28.56       32.69      3.15 o 
   1   7   0        7.02        9.39      1.24 o 
   2   7   0        6.74        3.76      0.72 o 
   3   7   0       55.90       53.45      1.89 o 
   4   7   0       17.12       16.25      1.57 o 
   5   7   0      172.26      190.65      3.15 o 
   6   7   0       21.98       21.62      1.27 o 
   7   7   0       19.06       17.19      1.24 o 
   8   7   0       32.82       33.76      2.21 o 
   9   7   0      190.01      184.95      3.73 o 
  10   7   0        0.00       -0.46      0.72 o 
  11   7   0        8.43        7.82      1.31 o 
  12   7   0        1.25        0.66      0.88 o 
  13   7   0       10.33       11.57      2.47 o 
  14   7   0        0.68        0.76      1.01 o 
  15   7   0        2.08        1.94      1.15 o 
  16   7   0       13.93       19.44      3.25 o 
  17   7   0        0.41        0.99      1.56 o 
  18   7   0        0.96        2.69      1.83 o 
   0   8   0       63.97       67.63      2.80 o 
   1   8   0       42.37       41.00      1.59 o 
   2   8   0        8.88       10.26      1.13 o 
   3   8   0        0.68        1.00      0.73 o 
   4   8   0       96.43      101.54      2.65 o 
   5   8   0        5.22        6.00      0.97 o 
   6   8   0       18.23       19.19      1.34 o 
   7   8   0       45.83       50.21      1.92 o 
   8   8   0        5.65        6.09      1.00 o 
   9   8   0      175.64      193.49      4.08 o 
  10   8   0        6.52        2.67      1.01 o 
  11   8   0       24.06       22.86      1.80 o 
  12   8   0       28.02       23.40      1.88 o 
  13   8   0        7.96        8.79      1.43 o 
  14   8   0        6.40        5.98      1.32 o 
  15   8   0        0.49        0.36      1.19 o 
  16   8   0        0.22        1.71      1.32 o 
   1   9   0       15.44       13.27      1.30 o 
   2   9   0       26.77       26.80      1.71 o 
   3   9   0        2.50        1.92      0.86 o 
   4   9   0        2.53        2.29      0.93 o 
   5   9   0       93.92      103.74      2.92 o 
   6   9   0       12.11       12.72      1.56 o 
   7   9   0        4.83        3.93      1.07 o 
   8   9   0        7.20        6.82      1.49 o 
   9   9   0        4.13        3.91      1.11 o 
  10   9   0        0.67        0.94      0.98 o 
  11   9   0       82.05       84.16      3.14 o 
  12   9   0        9.78        8.06      1.47 o 
  13   9   0        8.38        7.79      2.17 o 
  14   9   0        0.80        1.61      1.22 o 
  15   9   0        0.27        1.84      1.51 o 
   0  10   0        8.62        7.69      2.01 o 
   1  10   0        2.80        1.54      1.44 o 
   2  10   0        2.77        3.27      1.05 o 
   3  10   0        1.37        0.74      0.95 o 
   4  10   0       62.38       63.49      2.60 o 
   5  10   0       26.53       28.05      2.44 o 
   6  10   0       10.20        7.42      1.32 o 
   7  10   0       14.82       13.33      3.24 o 
   8  10   0        0.24        1.23      1.13 o 
   9  10   0        4.52        2.79      1.37 o 
  10  10   0        9.10        9.22      1.84 o 
  11  10   0        0.57       -0.73      1.26 o 
  12  10   0        1.26        2.31      1.51 o 
  13  10   0        0.32        2.45      3.07 o 
   1  11   0       11.86       11.61      1.71 o 
   2  11   0        7.58        6.88      1.52 o 
   3  11   0        0.49        0.13      1.11 o 
   4  11   0        8.88        6.16      1.33 o 
   5  11   0       11.36       15.55      1.72 o 
   6  11   0        9.59       11.43      2.43 o 
   7  11   0        8.49        6.33      1.67 o 
   8  11   0        0.67        1.29      1.33 o 
   9  11   0        0.32        0.24      1.40 o 
  10  11   0        2.28        2.50      1.53 o 
   0  12   0        0.33        1.43      1.73 o 
   1  12   0        1.11        2.13      1.30 o 
   2  12   0        0.26        0.82      1.34 o 
   3  12   0        3.05        4.93      1.50 o 
   4  12   0        0.00        0.67      1.26 o 
   5  12   0        2.60       -0.24      1.65 o 
 -22   1   1        0.00        1.47      3.04 o 
 -21   1   1       11.87       10.60      2.69 o 
 -20   1   1        8.25        7.66      4.62 o 
 -19   1   1       44.19       53.89      3.89 o 
 -18   1   1       12.31        9.52      2.18 o 
 -17   1   1       43.82       40.48      3.28 o 
 -16   1   1        1.62       -0.76      1.18 o 
 -15   1   1        7.68       10.93      1.98 o 
 -14   1   1       84.65       82.56      2.53 o 
 -13   1   1      109.58      113.05      2.43 o 
 -12   1   1      105.66      104.81      2.28 o 
 -11   1   1       48.74       44.48      1.28 o 
 -10   1   1       28.38       22.70      1.11 o 
  -9   1   1      132.02      151.88      2.05 o 
  -8   1   1      875.54      924.91      6.55 o 
  -7   1   1     2421.03     2386.51     14.32 o 
  -6   1   1       55.07       54.01      1.03 o 
  -5   1   1      177.48      164.32      1.73 o 
  -4   1   1      186.35      184.97      2.20 o 
  -3   1   1     3576.73     3411.50     21.04 o 
  -2   1   1      693.32      665.80      4.71 o 
  -1   1   1      760.57      670.39      4.65 o 
   0   1   1      822.51      730.41      4.55 o 
   1   1   1      655.58      655.53      4.62 o 
   2   1   1       18.13       16.15      0.53 o 
   3   1   1      343.14      295.79      2.40 o 
   4   1   1      254.16      268.70      2.61 o 
   5   1   1     1949.36     1944.81     12.87 o 
   6   1   1       67.23       67.69      1.33 o 
   7   1   1      453.79      505.88      4.56 o 
   8   1   1       11.82       17.51      0.71 o 
   9   1   1        0.89        1.01      0.66 o 
  10   1   1      418.42      419.93      4.45 o 
  11   1   1       24.63       22.31      1.64 o 
  12   1   1      262.12      232.22      5.69 o 
  13   1   1      561.70      547.93      8.11 o 
  14   1   1        0.22        0.48      0.99 o 
  15   1   1       24.33       22.34      3.66 o 
  16   1   1        2.47        2.73      1.53 o 
  17   1   1        8.31        3.52      2.26 o 
  18   1   1       16.48       15.13      2.72 o 
  19   1   1        3.28        1.92      1.71 o 
  20   1   1        4.75       12.06      2.70 o 
  21   1   1        0.14        1.37      2.26 o 
 -21   2   1        1.64        2.11      2.11 o 
 -20   2   1        0.02       -0.02      1.92 o 
 -19   2   1        0.52       -1.25      1.47 o 
 -18   2   1        3.13        5.11      1.67 o 
 -17   2   1       27.51       22.67      2.67 o 
 -16   2   1        0.24        0.25      1.17 o 
 -15   2   1      224.44      215.57      4.22 o 
 -14   2   1     1061.44     1064.68     10.85 o 
 -13   2   1      124.31      109.54      2.51 o 
 -12   2   1       21.29       25.09      1.71 o 
 -11   2   1        5.04        6.74      1.24 o 
 -10   2   1        3.02        4.11      0.97 o 
  -9   2   1      166.88      159.50      2.54 o 
  -8   2   1     1339.20     1388.79     10.32 o 
  -7   2   1      766.06      783.77      6.48 o 
  -6   2   1      860.12      911.91      7.10 o 
  -5   2   1      348.73      372.13      3.59 o 
  -4   2   1       70.61       76.97      1.40 o 
  -3   2   1       34.32       41.19      0.99 o 
  -2   2   1       12.34       18.59      0.59 o 
  -1   2   1    11592.40    10432.48    121.59 o 
   0   2   1     9698.77     8863.16     66.66 o 
   1   2   1     2815.10     2845.09     16.27 o 
   2   2   1      113.94       91.96      1.03 o 
   3   2   1      206.98      224.42      1.95 o 
   4   2   1      379.28      367.13      2.97 o 
   5   2   1      613.07      581.94      4.85 o 
   6   2   1       31.55       32.85      1.02 o 
   7   2   1      212.88      232.71      2.81 o 
   8   2   1      248.67      239.52      2.56 o 
   9   2   1        3.01        3.75      0.52 o 
  10   2   1       53.69       59.16      1.81 o 
  11   2   1      388.86      369.62      5.08 o 
  12   2   1        5.40        2.62      1.13 o 
  13   2   1      268.75      263.83      5.41 o 
  14   2   1      184.95      154.49      4.53 o 
  15   2   1       47.14       34.78      2.70 o 
  16   2   1      173.73      174.39      4.83 o 
  17   2   1       25.98       27.94      3.09 o 
  18   2   1        0.00        0.26      1.60 o 
  19   2   1        0.01       -1.35      2.20 o 
  20   2   1       52.42       70.68      7.71 o 
  21   2   1       14.03       10.75      2.83 o 
 -21   3   1        5.56        3.80      2.28 o 
 -20   3   1        7.28        4.23      4.05 o 
 -19   3   1       15.87       15.71      2.73 o 
 -18   3   1       26.64       31.64      3.79 o 
 -17   3   1        7.03        6.96      1.56 o 
 -16   3   1       15.33       17.96      1.65 o 
 -15   3   1       46.68       36.60      2.08 o 
 -14   3   1      214.25      197.85      4.05 o 
 -13   3   1      370.22      352.99      5.69 o 
 -12   3   1       16.42       19.37      1.24 o 
 -11   3   1       88.74      100.89      2.28 o 
 -10   3   1      238.44      231.00      3.36 o 
  -9   3   1        1.07       -0.49      0.49 o 
  -8   3   1        6.91        7.76      0.79 o 
  -7   3   1      188.44      212.58      3.69 o 
  -6   3   1     1198.13     1199.43      9.14 o 
  -5   3   1      247.21      258.92      3.52 o 
  -4   3   1      681.82      643.67      5.49 o 
  -3   3   1       69.15       64.07      1.14 o 
  -2   3   1     1732.66     1603.91      9.98 o 
  -1   3   1      411.65      463.15      4.02 o 
   0   3   1      539.99      482.06      4.14 o 
   1   3   1     1586.39     1566.50      9.01 o 
   2   3   1      149.10      163.89      1.75 o 
   3   3   1     1219.82     1243.03      7.50 o 
   4   3   1      279.51      248.20      2.33 o 
   5   3   1        0.15       -0.13      0.32 o 
   6   3   1     1363.16     1418.51      8.63 o 
   7   3   1      208.13      228.15      2.21 o 
   8   3   1      367.24      390.26      5.79 o 
   9   3   1      113.99       99.24      2.50 o 
  10   3   1        0.08        0.99      0.73 o 
  11   3   1       51.44       45.29      1.90 o 
  12   3   1       74.98       93.12      2.67 o 
  13   3   1      299.03      309.21      6.15 o 
  14   3   1       17.26       18.05      3.30 o 
  15   3   1       31.66       26.33      2.39 o 
  16   3   1       30.58       29.21      2.42 o 
  17   3   1        0.15        0.37      1.26 o 
  18   3   1        0.52        0.89      1.82 o 
  19   3   1       11.23       13.80      4.16 o 
  20   3   1        1.00        1.34      2.01 o 
 -20   4   1       13.69       17.55      3.00 o 
 -19   4   1        0.38       -1.11      1.63 o 
 -18   4   1       13.61       12.13      2.02 o 
 -17   4   1        5.07        4.42      1.45 o 
 -16   4   1       31.53       29.71      2.07 o 
 -15   4   1        6.93        5.27      1.11 o 
 -14   4   1        1.36        1.94      0.90 o 
 -13   4   1       26.20       28.89      2.54 o 
 -12   4   1        0.89        1.09      0.73 o 
 -11   4   1       69.07       74.32      2.07 o 
 -10   4   1        5.96        7.12      0.93 o 
  -9   4   1      111.15      112.27      2.49 o 
  -8   4   1      946.52     1028.04      8.72 o 
  -7   4   1      120.19      149.17      2.58 o 
  -6   4   1      953.42     1002.83      8.28 o 
  -5   4   1       63.00       63.31      1.43 o 
  -4   4   1       34.06       35.77      1.44 o 
  -3   4   1      422.18      443.69      3.90 o 
  -2   4   1      166.03      154.37      2.02 o 
  -1   4   1      186.47      215.94      2.65 o 
   0   4   1       78.11       62.25      1.19 o 
   1   4   1     1962.88     1921.21     11.16 o 
   2   4   1       71.95       63.91      1.64 o 
   3   4   1      299.65      310.17      3.11 o 
   4   4   1      189.08      215.22      2.20 o 
   5   4   1       55.74       61.36      1.23 o 
   6   4   1       26.41       27.96      0.89 o 
   7   4   1      219.66      215.61      2.80 o 
   8   4   1       74.94       69.95      1.65 o 
   9   4   1       22.63       17.55      1.21 o 
  10   4   1       25.50       33.03      1.56 o 
  11   4   1       18.34       11.31      1.11 o 
  12   4   1       76.62       86.02      2.42 o 
  13   4   1      454.57      477.92      8.16 o 
  14   4   1       14.72       13.98      1.82 o 
  15   4   1        3.41        6.27      1.76 o 
  16   4   1        0.02       -0.67      1.04 o 
  17   4   1       16.41       16.50      2.18 o 
  18   4   1        3.82        2.41      1.66 o 
  19   4   1        0.18       -0.97      1.67 o 
  20   4   1        0.01        1.38      2.22 o 
 -20   5   1        0.42        1.25      1.59 o 
 -19   5   1        2.47        0.90      1.60 o 
 -18   5   1        0.18       -1.25      1.25 o 
 -17   5   1        5.44        2.34      1.46 o 
 -16   5   1        4.29        2.71      1.47 o 
 -15   5   1       13.14       13.00      1.60 o 
 -14   5   1        1.20        1.93      0.98 o 
 -13   5   1       19.28       21.31      1.90 o 
 -12   5   1        1.25        2.67      0.93 o 
 -11   5   1        0.83        0.82      0.76 o 
 -10   5   1       33.85       43.63      1.74 o 
  -9   5   1       30.04       30.44      1.50 o 
  -8   5   1        8.91        8.53      1.14 o 
  -7   5   1       33.24       33.48      1.44 o 
  -6   5   1      144.82      171.37      5.18 o 
  -5   5   1       12.07       10.43      1.52 o 
  -4   5   1       13.16       10.82      0.86 o 
  -3   5   1       14.83       18.53      0.90 o 
  -2   5   1     1163.97     1189.01      7.86 o 
  -1   5   1      240.15      215.16      2.51 o 
   0   5   1        0.36       -0.39      0.39 o 
   1   5   1        0.84        3.42      0.54 o 
   2   5   1      425.08      484.55      4.44 o 
   3   5   1       25.76       18.42      1.24 o 
   4   5   1       92.68      101.19      1.71 o 
   5   5   1        9.07       10.67      0.71 o 
   6   5   1       43.79       53.70      1.52 o 
   7   5   1       51.73       57.80      1.62 o 
   8   5   1      809.00      769.76      7.59 o 
   9   5   1       36.28       35.71      1.64 o 
  10   5   1       95.17      101.86      2.56 o 
  11   5   1        2.13        1.38      0.77 o 
  12   5   1       99.36       99.04      3.99 o 
  13   5   1       62.68       60.58      2.26 o 
  14   5   1       18.30       17.58      2.14 o 
  15   5   1        1.82        0.99      1.19 o 
  16   5   1       12.21       18.41      2.24 o 
  17   5   1        0.00        0.32      1.29 o 
  18   5   1        0.72        1.06      1.50 o 
  19   5   1       21.37       25.65      2.89 o 
 -19   6   1       16.36       17.90      3.69 o 
 -18   6   1        3.59        4.17      1.71 o 
 -17   6   1        0.02        1.04      1.20 o 
 -16   6   1       12.51        8.35      1.46 o 
 -15   6   1        2.89        0.30      1.01 o 
 -14   6   1        2.23        1.49      1.11 o 
 -13   6   1       64.93       60.34      3.28 o 
 -12   6   1       86.71       78.88      2.82 o 
 -11   6   1        1.18        0.13      0.85 o 
 -10   6   1        3.89        2.80      0.88 o 
  -9   6   1      118.90      125.15      4.04 o 
  -8   6   1       44.84       47.67      1.83 o 
  -7   6   1        6.02        5.59      1.17 o 
  -6   6   1       46.29       45.83      1.72 o 
  -5   6   1        1.52        1.41      0.70 o 
  -4   6   1        7.89        6.95      0.81 o 
  -3   6   1        0.43       -0.07      0.46 o 
  -2   6   1      332.40      341.88      3.54 o 
  -1   6   1       58.93       58.06      1.43 o 
   0   6   1       10.25        8.10      1.19 o 
   1   6   1      432.30      452.51      4.53 o 
   2   6   1        2.33        1.79      0.59 o 
   3   6   1        2.49        1.27      0.59 o 
   4   6   1      130.33      126.54      2.72 o 
   5   6   1      165.21      170.91      3.99 o 
   6   6   1       18.17       19.61      1.14 o 
   7   6   1       36.55       36.93      1.47 o 
   8   6   1      336.70      338.71      4.83 o 
   9   6   1      538.38      571.92      6.73 o 
  10   6   1        6.76        6.40      1.06 o 
  11   6   1       10.31       11.75      1.37 o 
  12   6   1       16.44       17.13      1.49 o 
  13   6   1        0.02        0.47      0.90 o 
  14   6   1        0.20        0.22      1.15 o 
  15   6   1        0.39        0.32      1.27 o 
  16   6   1        2.26        2.66      1.56 o 
  17   6   1       13.76       19.16      3.56 o 
  18   6   1        0.08        2.48      1.59 o 
 -18   7   1        0.01       -1.43      1.51 o 
 -17   7   1        2.31        1.71      1.33 o 
 -16   7   1        0.48        0.76      1.21 o 
 -15   7   1       14.53       16.87      1.89 o 
 -14   7   1        1.60        4.15      1.30 o 
 -13   7   1        9.56        7.59      1.36 o 
 -12   7   1       69.77       69.49      2.92 o 
 -11   7   1        3.11        3.78      1.10 o 
 -10   7   1        4.29        3.53      1.10 o 
  -9   7   1      348.49      363.08      5.56 o 
  -8   7   1       28.12       28.26      1.37 o 
  -7   7   1        0.28        0.02      0.59 o 
  -6   7   1       13.23       13.74      1.18 o 
  -5   7   1      498.47      488.32      5.38 o 
  -4   7   1       10.50       10.39      1.09 o 
  -3   7   1       21.86       21.52      1.50 o 
  -2   7   1        1.06        0.46      0.54 o 
  -1   7   1       47.17       45.35      1.43 o 
   0   7   1        6.35        5.25      0.77 o 
   1   7   1       25.52       24.57      1.21 o 
   2   7   1        1.49        1.72      0.65 o 
   3   7   1       21.27       24.95      1.41 o 
   4   7   1       21.04       21.04      1.36 o 
   5   7   1       27.33       24.84      1.87 o 
   6   7   1        0.31       -0.62      0.65 o 
   7   7   1       15.68       18.06      1.60 o 
   8   7   1        6.78        9.02      1.18 o 
   9   7   1       78.83       74.91      2.57 o 
  10   7   1        8.36        6.66      1.13 o 
  11   7   1      127.80      122.93      3.22 o 
  12   7   1       61.46       61.08      3.61 o 
  13   7   1        0.47       -0.04      0.94 o 
  14   7   1        0.40       -0.54      0.96 o 
  15   7   1        0.01       -0.70      1.32 o 
  16   7   1        1.02        2.20      1.58 o 
  17   7   1       14.13       20.54      3.56 o 
 -16   8   1        4.69        5.89      1.38 o 
 -15   8   1        0.01        0.77      1.10 o 
 -14   8   1        0.48        1.37      1.09 o 
 -13   8   1       19.28       16.43      2.50 o 
 -12   8   1       72.52       70.73      2.78 o 
 -11   8   1        5.73        7.55      1.23 o 
 -10   8   1       92.62       96.69      2.95 o 
  -9   8   1       10.60       11.96      1.23 o 
  -8   8   1       10.63       10.61      1.19 o 
  -7   8   1        3.66        2.84      0.85 o 
  -6   8   1        0.53        0.51      0.74 o 
  -5   8   1      334.49      345.08      4.67 o 
  -4   8   1      125.92      130.53      2.77 o 
  -3   8   1       11.09        9.02      1.02 o 
  -2   8   1      143.05      142.46      3.08 o 
  -1   8   1       43.31       50.69      1.73 o 
   0   8   1        0.90        0.18      0.65 o 
   1   8   1       13.75       13.99      1.12 o 
   2   8   1       17.05       15.90      1.33 o 
   3   8   1       25.27       27.49      1.59 o 
   4   8   1       73.53       68.10      2.25 o 
   5   8   1        7.83       10.53      1.19 o 
   6   8   1       67.87       64.61      2.29 o 
   7   8   1       23.14       16.46      1.64 o 
   8   8   1       17.07       13.57      1.55 o 
   9   8   1       17.31       14.06      1.66 o 
  10   8   1        4.09        1.21      1.07 o 
  11   8   1        6.65        5.19      1.61 o 
  12   8   1        5.30        3.84      1.30 o 
  13   8   1        0.63        1.02      1.20 o 
  14   8   1        1.29        4.43      1.46 o 
  15   8   1        0.06        0.00      1.38 o 
  16   8   1       16.51       20.82      2.68 o 
 -15   9   1        0.19       -0.18      1.22 o 
 -14   9   1        0.07       -0.85      1.10 o 
 -13   9   1        0.00       -0.41      1.12 o 
 -12   9   1        0.67        1.53      1.15 o 
 -11   9   1        1.26        0.46      1.04 o 
 -10   9   1        6.83        7.49      1.32 o 
  -9   9   1        1.53        0.81      0.90 o 
  -8   9   1        5.15        4.13      1.05 o 
  -7   9   1       55.30       57.27      2.18 o 
  -6   9   1       24.98       23.83      1.57 o 
  -5   9   1        7.20        6.31      1.12 o 
  -4   9   1       26.90       26.63      1.59 o 
  -3   9   1        2.92        4.55      1.03 o 
  -2   9   1       24.87       27.76      1.69 o 
  -1   9   1        1.01       -0.22      0.81 o 
   0   9   1        2.03        1.54      1.02 o 
   1   9   1       21.70       20.57      1.55 o 
   2   9   1       30.73       32.86      1.81 o 
   3   9   1        0.00       -0.28      0.79 o 
   4   9   1      383.23      403.80      6.61 o 
   5   9   1       27.51       35.29      1.97 o 
   6   9   1        0.23       -0.55      0.91 o 
   7   9   1        1.24        2.38      1.09 o 
   8   9   1        0.30       -0.78      0.98 o 
   9   9   1        7.33        6.61      1.48 o 
  10   9   1       29.30       28.37      2.34 o 
  11   9   1       15.51       15.70      1.97 o 
  12   9   1        3.68        3.59      1.42 o 
  13   9   1        0.91        3.14      1.34 o 
  14   9   1        3.29        1.25      1.66 o 
 -13  10   1        2.33        3.25      1.64 o 
 -12  10   1        0.28       -0.96      1.13 o 
 -11  10   1       11.09       13.36      1.73 o 
 -10  10   1        9.50       10.16      1.57 o 
  -9  10   1        2.49        3.37      1.20 o 
  -8  10   1        1.55        1.43      1.02 o 
  -7  10   1        1.44        1.91      0.96 o 
  -6  10   1        5.99        7.42      1.26 o 
  -5  10   1       44.60       43.70      2.26 o 
  -4  10   1       38.43       50.06      2.33 o 
  -3  10   1        2.03        3.31      1.24 o 
  -2  10   1       11.34       13.03      1.47 o 
  -1  10   1        9.64        8.36      1.47 o 
   0  10   1        3.90        4.54      1.28 o 
   1  10   1       10.54        6.07      1.57 o 
   2  10   1        7.78        8.09      1.46 o 
   3  10   1       83.70       85.93      2.87 o 
   4  10   1       26.71       31.33      2.80 o 
   5  10   1        7.10        4.95      1.21 o 
   6  10   1        1.06        0.05      1.11 o 
   7  10   1        0.55        1.16      1.14 o 
   8  10   1       10.73       11.88      1.77 o 
   9  10   1        3.34        4.18      1.55 o 
  10  10   1        6.84        6.55      1.67 o 
  11  10   1        1.83        0.99      1.29 o 
  12  10   1        6.35        6.87      1.79 o 
 -10  11   1        1.26        2.74      1.65 o 
  -9  11   1        0.11       -1.21      1.28 o 
  -8  11   1        2.55        3.27      1.36 o 
  -7  11   1        0.05        0.11      0.99 o 
  -6  11   1        1.76        1.52      1.24 o 
  -5  11   1        0.20       -0.08      0.97 o 
  -4  11   1       12.25       14.37      2.67 o 
  -3  11   1       52.00       61.36      3.10 o 
  -2  11   1        3.63        2.56      1.31 o 
  -1  11   1        0.80       -0.42      1.13 o 
   0  11   1        1.11        0.24      1.13 o 
   1  11   1        0.01        1.22      1.17 o 
   2  11   1        7.53        8.95      1.65 o 
   3  11   1        0.04        0.02      1.13 o 
   4  11   1       19.48       13.31      1.61 o 
   5  11   1        6.13        3.78      1.59 o 
   6  11   1        1.73        0.47      1.25 o 
   7  11   1        2.34        2.58      1.41 o 
   8  11   1        5.41        4.15      1.59 o 
   9  11   1        0.19        0.69      1.38 o 
  -6  12   1        0.02        3.13      3.02 o 
  -5  12   1        0.41        3.50      1.49 o 
  -4  12   1        6.44        4.69      1.99 o 
  -3  12   1        0.01       -0.91      1.22 o 
  -2  12   1        0.01       -0.81      1.18 o 
  -1  12   1        0.55        2.24      1.35 o 
   0  12   1        0.10        2.12      1.34 o 
   1  12   1        4.85        3.24      1.41 o 
   2  12   1        2.45        1.84      1.43 o 
   3  12   1       25.00       20.18      3.05 o 
   4  12   1       19.61       19.60      4.35 o 
 -21   0   2       25.59       39.66      5.50 o 
 -20   0   2        0.81        1.10      2.28 o 
 -19   0   2        8.07        5.41      2.85 o 
 -18   0   2        1.41        0.79      2.06 o 
 -17   0   2       30.45       28.44      3.95 o 
 -16   0   2        4.69        2.05      1.38 o 
 -15   0   2      942.06      978.31     14.50 o 
 -14   0   2     1776.37     1728.54     21.48 o 
 -13   0   2      143.33      134.92      3.31 o 
 -12   0   2       56.19       52.82      2.23 o 
 -11   0   2        8.82        9.78      1.12 o 
 -10   0   2      230.82      218.46      3.83 o 
  -9   0   2       33.00       33.51      1.49 o 
  -8   0   2       54.43       61.43      2.99 o 
  -7   0   2     1563.58     1656.19     15.07 o 
  -6   0   2      343.50      333.29      4.17 o 
  -5   0   2      112.27       82.55      1.75 o 
  -4   0   2      806.57      869.70      8.04 o 
  -3   0   2     2313.37     2329.55     23.79 o 
  -2   0   2     2226.26     2273.01     36.83 o 
  -1   0   2      298.62      330.96      4.67 o 
   0   0   2     1143.98      969.93     10.68 o 
   1   0   2      409.99      465.17      4.67 o 
   2   0   2     9629.37     8594.02    152.78 o 
   3   0   2      156.42      122.54      3.13 o 
   4   0   2      255.65      231.60      4.19 o 
   5   0   2     1903.64     1887.89     20.55 o 
   6   0   2     3760.22     3921.23     39.86 o 
   7   0   2     2754.51     2939.54     24.59 o 
   8   0   2      331.03      328.81      3.44 o 
   9   0   2      784.46      736.27     10.76 o 
  10   0   2        2.21        2.89      1.08 o 
  11   0   2        2.78        1.52      1.10 o 
  12   0   2      114.42      104.94      3.86 o 
  13   0   2      331.01      281.99      6.68 o 
  14   0   2      387.74      327.47     11.42 o 
  15   0   2       36.62       37.55      4.37 o 
  16   0   2        0.19        0.56      2.14 o 
  17   0   2       45.12       36.73      4.85 o 
  18   0   2       33.99       52.32      5.89 o 
  19   0   2        6.89        9.16      3.50 o 
  20   0   2        3.22        5.61      3.44 o 
 -22   1   2       13.98       12.75      2.85 o 
 -21   1   2       30.90       30.89      3.52 o 
 -20   1   2        0.89        2.26      1.74 o 
 -19   1   2        1.55        4.14      1.77 o 
 -18   1   2        0.83        3.85      2.82 o 
 -17   1   2       52.97       62.17      3.69 o 
 -16   1   2        5.18        4.99      1.32 o 
 -15   1   2       11.74       10.88      2.10 o 
 -14   1   2      992.40     1018.01      9.18 o 
 -13   1   2       60.95       56.71      2.85 o 
 -12   1   2      176.05      178.95      3.26 o 
 -11   1   2      305.42      312.61      3.44 o 
 -10   1   2      141.29      145.51      2.15 o 
  -9   1   2       62.51       52.17      1.26 o 
  -8   1   2      219.17      222.19      2.51 o 
  -7   1   2       61.76       60.24      1.22 o 
  -6   1   2      448.19      466.72      3.76 o 
  -5   1   2       39.12       38.17      0.90 o 
  -4   1   2      266.45      272.56      2.41 o 
  -3   1   2      137.55      140.52      1.50 o 
  -2   1   2     5944.73     5679.46     49.52 o 
  -1   1   2    32022.09    27537.77    219.42 o 
   0   1   2     8041.70     7599.78     55.27 o 
   1   1   2      173.80      151.31      1.57 o 
   2   1   2      413.70      445.96      3.74 o 
   3   1   2      196.70      154.84      1.94 o 
   4   1   2      602.31      641.95      5.43 o 
   5   1   2      100.78       99.75      1.65 o 
   6   1   2        0.64       -0.37      0.47 o 
   7   1   2     1902.74     2027.58     14.03 o 
   8   1   2        1.31        1.13      0.43 o 
   9   1   2      560.29      553.44      4.73 o 
  10   1   2        2.54        3.95      0.84 o 
  11   1   2      140.06      144.41      3.08 o 
  12   1   2        0.76        0.47      0.76 o 
  13   1   2        0.58        1.67      1.09 o 
  14   1   2      137.54      126.84      3.92 o 
  15   1   2        6.55       13.10      1.78 o 
  16   1   2        2.06       -0.05      1.30 o 
  17   1   2        2.97        1.04      1.58 o 
  18   1   2        0.00       -0.62      1.58 o 
  19   1   2        0.60        3.89      2.16 o 
  20   1   2       17.73       19.17      3.21 o 
 -21   2   2        2.58        5.48      2.29 o 
 -20   2   2        0.12       -0.58      1.64 o 
 -19   2   2        0.00        0.18      1.58 o 
 -18   2   2        0.47        0.79      1.49 o 
 -17   2   2        0.10        0.62      1.10 o 
 -16   2   2       14.12       14.15      1.48 o 
 -15   2   2      274.86      284.40      4.89 o 
 -14   2   2       39.77       36.30      2.46 o 
 -13   2   2       25.55       31.25      1.51 o 
 -12   2   2       16.46       14.96      1.13 o 
 -11   2   2      521.05      512.63      5.48 o 
 -10   2   2        1.40        2.54      1.04 o 
  -9   2   2        0.01       -0.28      0.45 o 
  -8   2   2       72.87       80.71      1.46 o 
  -7   2   2     1618.86     1776.09     11.25 o 
  -6   2   2       24.47       31.71      0.88 o 
  -5   2   2       64.62       66.44      1.17 o 
  -4   2   2      750.47      800.71      5.12 o 
  -3   2   2      503.65      499.01      3.81 o 
  -2   2   2       16.62       12.76      0.58 o 
  -1   2   2    10567.91    10020.81     60.21 o 
   0   2   2      291.28      276.59      2.50 o 
   1   2   2     1732.28     1670.50     10.19 o 
   2   2   2       54.85       50.47      0.99 o 
   3   2   2      656.94      629.98      5.21 o 
   4   2   2       57.41       54.21      1.26 o 
   5   2   2        0.44        1.01      0.47 o 
   6   2   2      236.66      233.03      2.89 o 
   7   2   2      145.33      142.04      2.03 o 
   8   2   2       48.15       44.59      1.23 o 
   9   2   2       94.10      106.72      3.05 o 
  10   2   2        8.42        7.42      1.41 o 
  11   2   2      132.82      141.86      3.79 o 
  12   2   2      135.01      123.68      3.65 o 
  13   2   2      122.74      123.37      3.80 o 
  14   2   2       95.35       73.70      3.20 o 
  15   2   2        1.38        2.20      1.23 o 
  16   2   2       16.61       20.35      2.16 o 
  17   2   2        3.26        1.20      1.61 o 
  18   2   2        9.53       10.27      2.55 o 
  19   2   2        3.65        2.14      2.92 o 
  20   2   2        5.15        2.81      2.35 o 
 -21   3   2        4.37        7.73      2.59 o 
 -20   3   2        1.27        2.81      1.93 o 
 -19   3   2        0.02        0.91      1.68 o 
 -18   3   2        3.35        1.32      1.63 o 
 -17   3   2       48.62       42.37      2.38 o 
 -16   3   2       53.31       45.26      2.27 o 
 -15   3   2       85.29       82.64      2.71 o 
 -14   3   2      209.13      201.34      3.61 o 
 -13   3   2      143.51      135.44      2.96 o 
 -12   3   2       14.24       15.55      1.18 o 
 -11   3   2       94.21      103.95      2.36 o 
 -10   3   2       82.61       87.19      3.00 o 
  -9   3   2       98.26       96.65      2.17 o 
  -8   3   2      815.79      745.43      6.73 o 
  -7   3   2      354.80      363.21      4.05 o 
  -6   3   2      236.63      251.71      3.15 o 
  -5   3   2      164.31      159.45      1.84 o 
  -4   3   2      707.33      691.83      5.20 o 
  -3   3   2      370.73      359.24      3.61 o 
  -2   3   2      913.78      900.86      6.30 o 
  -1   3   2      381.35      393.15      3.44 o 
   0   3   2        5.92        4.24      0.48 o 
   1   3   2      377.70      434.28      3.68 o 
   2   3   2       56.09       65.13      1.17 o 
   3   3   2       77.40       88.17      1.30 o 
   4   3   2        7.94       10.08      0.65 o 
   5   3   2        1.35        3.37      0.48 o 
   6   3   2       12.16        8.84      0.86 o 
   7   3   2      253.62      269.75      3.40 o 
   8   3   2      159.38      179.03      2.52 o 
   9   3   2        8.49        8.69      0.92 o 
  10   3   2       38.53       37.92      1.53 o 
  11   3   2       16.18       14.84      1.64 o 
  12   3   2       95.68      100.04      3.45 o 
  13   3   2      515.41      504.80      8.78 o 
  14   3   2       35.64       28.96      6.92 o 
  15   3   2        0.96        0.33      1.08 o 
  16   3   2        1.82        3.83      1.48 o 
  17   3   2        0.01       -1.26      1.26 o 
  18   3   2        2.09        1.62      2.01 o 
  19   3   2       12.74       14.67      4.76 o 
 -21   4   2        0.00        0.80      2.03 o 
 -20   4   2       34.79       41.45      3.89 o 
 -19   4   2        1.27        1.91      3.52 o 
 -18   4   2        0.07        2.71      1.21 o 
 -17   4   2        0.07        0.81      1.05 o 
 -16   4   2       21.69       24.93      1.94 o 
 -15   4   2        7.66        8.42      1.32 o 
 -14   4   2      192.94      186.25      4.08 o 
 -13   4   2        0.78        0.20      0.71 o 
 -12   4   2       16.17       15.37      1.23 o 
 -11   4   2       14.80       16.67      1.22 o 
 -10   4   2      101.03      102.05      2.92 o 
  -9   4   2       29.00       33.38      1.44 o 
  -8   4   2       13.26       11.58      0.99 o 
  -7   4   2       21.70       18.82      1.09 o 
  -6   4   2      108.86      113.59      2.20 o 
  -5   4   2      295.64      273.84      2.95 o 
  -4   4   2       16.11       18.93      0.83 o 
  -3   4   2      212.73      233.10      2.68 o 
  -2   4   2      123.52      133.75      1.96 o 
  -1   4   2      410.21      409.68      3.80 o 
   0   4   2      281.83      296.30      3.10 o 
   1   4   2     1575.03     1631.22     10.64 o 
   2   4   2        0.63        4.14      0.51 o 
   3   4   2       67.23       78.77      1.38 o 
   4   4   2       37.36       31.26      1.37 o 
   5   4   2      135.60      127.27      1.96 o 
   6   4   2      159.85      146.41      2.12 o 
   7   4   2       65.26       67.48      2.10 o 
   8   4   2     1219.69     1166.23     11.14 o 
   9   4   2       46.08       44.96      2.07 o 
  10   4   2       46.73       43.63      1.76 o 
  11   4   2       37.17       38.25      1.71 o 
  12   4   2      728.79      721.12     10.40 o 
  13   4   2       78.73       75.99      3.38 o 
  14   4   2       29.75       29.11      3.88 o 
  15   4   2        3.06        4.01      1.42 o 
  16   4   2        0.00       -0.95      1.46 o 
  17   4   2        0.75       -0.69      1.38 o 
  18   4   2       24.62       26.04      2.80 o 
  19   4   2       16.92       15.51      3.08 o 
 -20   5   2       24.81       35.92      3.06 o 
 -19   5   2        0.11        1.26      1.56 o 
 -18   5   2        2.71        0.26      1.35 o 
 -17   5   2        0.03        0.13      1.11 o 
 -16   5   2        0.58        2.30      1.10 o 
 -15   5   2       44.38       42.33      2.33 o 
 -14   5   2        1.28       -0.08      0.90 o 
 -13   5   2       71.58       72.39      2.29 o 
 -12   5   2       18.18       15.32      1.30 o 
 -11   5   2      111.06      104.60      3.66 o 
 -10   5   2       57.58       53.04      3.02 o 
  -9   5   2      104.62      106.03      2.50 o 
  -8   5   2       42.39       44.72      1.69 o 
  -7   5   2        8.69        7.26      0.93 o 
  -6   5   2      192.82      184.53      3.06 o 
  -5   5   2      109.85      112.14      2.52 o 
  -4   5   2      120.67      126.43      2.08 o 
  -3   5   2      663.96      679.42      6.24 o 
  -2   5   2      170.98      186.08      2.56 o 
  -1   5   2       44.90       38.05      1.22 o 
   0   5   2       75.47       81.81      1.47 o 
   1   5   2      785.73      853.21      6.19 o 
   2   5   2        1.01        0.19      0.44 o 
   3   5   2       24.04       24.68      1.04 o 
   4   5   2       60.65       52.53      1.50 o 
   5   5   2      678.34      694.10      5.88 o 
   6   5   2       19.52       19.81      1.17 o 
   7   5   2       19.90       24.64      1.54 o 
   8   5   2        0.19        1.02      0.78 o 
   9   5   2       46.95       42.76      2.05 o 
  10   5   2       32.69       31.24      1.88 o 
  11   5   2      120.36      125.48      4.95 o 
  12   5   2       13.71       11.64      1.74 o 
  13   5   2        8.53        6.79      1.57 o 
  14   5   2        3.07        3.18      1.40 o 
  15   5   2       33.42       36.06      2.98 o 
  16   5   2        4.06        3.45      1.60 o 
  17   5   2        0.39       -1.34      1.34 o 
  18   5   2        1.10        1.61      1.70 o 
 -19   6   2        0.44        1.50      1.63 o 
 -18   6   2        1.43        1.28      1.33 o 
 -17   6   2        0.85        0.43      1.22 o 
 -16   6   2        2.56        3.69      1.31 o 
 -15   6   2       19.04       17.80      1.83 o 
 -14   6   2        4.91        4.22      1.69 o 
 -13   6   2       43.65       37.07      2.20 o 
 -12   6   2       32.33       30.68      1.75 o 
 -11   6   2        2.92        2.34      0.95 o 
 -10   6   2      171.15      175.26      3.79 o 
  -9   6   2      163.68      183.77      3.47 o 
  -8   6   2       20.89       20.51      1.37 o 
  -7   6   2       66.35       74.83      1.96 o 
  -6   6   2       76.91       83.62      2.43 o 
  -5   6   2      198.47      182.81      3.21 o 
  -4   6   2        9.22       12.10      1.08 o 
  -3   6   2       15.39       13.80      1.03 o 
  -2   6   2      116.84      113.56      2.14 o 
  -1   6   2       18.50       24.10      1.04 o 
   0   6   2       15.32       15.96      0.91 o 
   1   6   2        2.45        2.44      0.59 o 
   2   6   2        0.34       -0.12      0.55 o 
   3   6   2        8.81        6.14      0.76 o 
   4   6   2       15.04       15.01      0.99 o 
   5   6   2      179.38      193.55      4.55 o 
   6   6   2       76.00       74.07      2.43 o 
   7   6   2       48.97       43.81      2.42 o 
   8   6   2      600.97      599.54      7.71 o 
   9   6   2        0.05       -0.30      0.87 o 
  10   6   2       74.18       68.50      4.15 o 
  11   6   2       18.08       20.87      2.49 o 
  12   6   2      109.64      108.01      3.40 o 
  13   6   2        4.07        5.97      1.50 o 
  14   6   2       14.15       15.28      2.57 o 
  15   6   2        8.12        8.59      2.70 o 
  16   6   2        0.34        3.33      1.62 o 
  17   6   2        3.05        4.05      1.84 o 
 -18   7   2        0.00        0.86      1.33 o 
 -17   7   2        1.45        3.65      1.43 o 
 -16   7   2        0.52        0.49      1.18 o 
 -15   7   2        3.70        1.21      1.20 o 
 -14   7   2        1.26        0.42      1.07 o 
 -13   7   2       25.20       29.19      2.30 o 
 -12   7   2       64.35       56.99      2.93 o 
 -11   7   2       20.68       22.13      1.62 o 
 -10   7   2      215.76      234.80      4.54 o 
  -9   7   2       12.35       13.58      1.31 o 
  -8   7   2       14.35       14.22      1.88 o 
  -7   7   2       13.01       12.97      1.25 o 
  -6   7   2       91.62       97.80      2.58 o 
  -5   7   2        0.01        0.12      0.74 o 
  -4   7   2       50.54       56.29      1.67 o 
  -3   7   2      125.64      131.35      2.57 o 
  -2   7   2       25.04       31.98      1.26 o 
  -1   7   2       10.21       10.52      0.88 o 
   0   7   2        6.80        9.28      0.87 o 
   1   7   2        0.74       -0.50      0.51 o 
   2   7   2       89.61       73.54      1.90 o 
   3   7   2        2.07        3.37      0.81 o 
   4   7   2       29.81       33.02      1.59 o 
   5   7   2        5.39        5.47      0.94 o 
   6   7   2       33.40       37.18      2.72 o 
   7   7   2        0.80        0.41      0.87 o 
   8   7   2       75.27       79.24      2.81 o 
   9   7   2       62.14       60.96      2.67 o 
  10   7   2        0.07       -0.60      1.20 o 
  11   7   2        0.00       -0.71      0.98 o 
  12   7   2       30.73       33.58      2.34 o 
  13   7   2       54.18       50.73      4.06 o 
  14   7   2        0.24       -0.86      1.22 o 
  15   7   2        7.88        6.58      1.93 o 
  16   7   2       14.84       21.00      2.73 o 
 -17   8   2        1.51        0.93      2.04 o 
 -16   8   2        3.93        6.48      1.57 o 
 -15   8   2        5.29        2.74      1.41 o 
 -14   8   2        0.02       -0.18      1.15 o 
 -13   8   2        7.58        4.13      1.34 o 
 -12   8   2       19.53       21.30      2.00 o 
 -11   8   2        4.82        5.41      1.25 o 
 -10   8   2        7.00        4.37      1.07 o 
  -9   8   2        0.10       -0.36      0.81 o 
  -8   8   2        7.61        9.08      1.23 o 
  -7   8   2       17.03       16.73      1.24 o 
  -6   8   2       53.62       61.22      2.08 o 
  -5   8   2      269.50      273.38      4.96 o 
  -4   8   2        4.20        5.33      0.92 o 
  -3   8   2       39.60       46.27      2.91 o 
  -2   8   2      152.20      162.04      3.04 o 
  -1   8   2        0.16        0.22      0.61 o 
   0   8   2       42.65       48.11      1.74 o 
   1   8   2       82.65       87.27      2.18 o 
   2   8   2       49.20       44.35      2.34 o 
   3   8   2        1.43        0.87      0.78 o 
   4   8   2       74.67       83.80      2.48 o 
   5   8   2       41.43       34.05      2.25 o 
   6   8   2        4.40        4.68      1.16 o 
   7   8   2        8.06        8.99      1.43 o 
   8   8   2        0.56        0.84      1.00 o 
   9   8   2       42.24       41.83      2.49 o 
  10   8   2        3.25        1.30      1.16 o 
  11   8   2        3.00        5.87      1.45 o 
  12   8   2       11.31       11.00      1.71 o 
  13   8   2        1.56        2.46      1.63 o 
  14   8   2        6.52        5.14      2.88 o 
  15   8   2        0.17        1.94      1.58 o 
 -15   9   2        0.45        1.94      1.25 o 
 -14   9   2        0.00        0.65      1.12 o 
 -13   9   2        0.21        0.75      1.17 o 
 -12   9   2        0.06        0.75      1.06 o 
 -11   9   2        0.07        0.78      1.03 o 
 -10   9   2       45.17       42.58      3.17 o 
  -9   9   2       70.92       75.35      3.05 o 
  -8   9   2        2.08        1.98      0.91 o 
  -7   9   2        1.63        1.06      0.84 o 
  -6   9   2        2.67        3.71      0.93 o 
  -5   9   2      142.95      151.14      3.23 o 
  -4   9   2       63.18       68.16      2.27 o 
  -3   9   2        3.15        1.52      0.80 o 
  -2   9   2        0.05        0.05      0.72 o 
  -1   9   2        0.01        0.63      0.82 o 
   0   9   2        0.20        0.99      0.89 o 
   1   9   2        1.70        1.33      0.85 o 
   2   9   2        0.30       -0.57      0.77 o 
   3   9   2        2.45        1.86      0.91 o 
   4   9   2        0.26        2.35      0.92 o 
   5   9   2        0.53       -0.14      0.85 o 
   6   9   2        2.75        1.67      1.12 o 
   7   9   2        4.73        3.70      1.27 o 
   8   9   2        1.31        2.35      1.21 o 
   9   9   2        2.34        2.75      1.32 o 
  10   9   2        7.02        5.78      1.48 o 
  11   9   2        6.22        3.24      1.57 o 
  12   9   2        3.60        4.14      1.56 o 
  13   9   2        6.96        8.46      1.76 o 
 -13  10   2        0.02       -0.72      1.33 o 
 -12  10   2        5.58        3.84      1.36 o 
 -11  10   2        0.02        0.89      1.14 o 
 -10  10   2       12.14       11.72      1.64 o 
  -9  10   2        7.07        5.16      1.19 o 
  -8  10   2        7.54        7.10      1.58 o 
  -7  10   2        1.97       -0.39      0.92 o 
  -6  10   2        0.13       -0.07      0.91 o 
  -5  10   2        0.14       -0.53      0.81 o 
  -4  10   2        6.44        7.76      1.17 o 
  -3  10   2        0.46        0.96      0.97 o 
  -2  10   2       18.12       15.82      2.90 o 
  -1  10   2        1.00       -0.34      1.03 o 
   0  10   2       42.82       40.73      2.46 o 
   1  10   2        2.67        3.48      1.21 o 
   2  10   2       27.53       23.73      3.50 o 
   3  10   2        0.02        0.13      0.89 o 
   4  10   2        3.84        4.44      1.39 o 
   5  10   2        1.16        1.74      1.20 o 
   6  10   2        5.77        4.34      1.39 o 
   7  10   2        4.89        4.83      1.41 o 
   8  10   2        3.08        1.15      1.31 o 
   9  10   2        1.15        0.66      1.31 o 
  10  10   2       47.72       54.67      3.15 o 
  11  10   2       14.57       12.10      1.87 o 
 -10  11   2        0.21        1.51      1.64 o 
  -9  11   2        2.05        1.64      1.17 o 
  -8  11   2       14.21        8.85      1.44 o 
  -7  11   2       13.20       11.96      1.53 o 
  -6  11   2        0.23        0.79      1.08 o 
  -5  11   2        1.87        2.75      1.25 o 
  -4  11   2        8.07        9.65      1.84 o 
  -3  11   2        0.58        1.37      1.35 o 
  -2  11   2        1.11        2.19      1.31 o 
  -1  11   2        3.47        3.50      1.40 o 
   0  11   2        1.44        0.72      2.04 o 
   1  11   2        0.12       -1.11      1.11 o 
   2  11   2        1.46        1.31      1.57 o 
   3  11   2       11.29        8.89      2.83 o 
   4  11   2       10.22        7.87      2.31 o 
   5  11   2        0.04        1.33      1.25 o 
   6  11   2        1.56        3.51      1.45 o 
   7  11   2        0.02        0.60      1.31 o 
   8  11   2        0.84        0.15      1.28 o 
  -5  12   2        2.88        0.41      1.46 o 
  -4  12   2        1.46        2.65      1.49 o 
  -3  12   2        5.16        4.45      1.53 o 
  -2  12   2        2.30        3.56      1.50 o 
  -1  12   2        0.17       -0.99      1.19 o 
   0  12   2        0.35       -1.04      1.35 o 
   1  12   2        4.37        1.65      1.39 o 
   2  12   2        6.07        7.89      2.15 o 
   3  12   2        1.85        0.21      1.90 o 
 -18   1   3       37.81       35.32      4.26 o 
 -17   1   3      107.31      115.28      3.29 o 
 -16   1   3      125.25      128.70      3.34 o 
 -15   1   3       31.33       30.53      3.15 o 
 -14   1   3       60.26       54.81      1.93 o 
 -13   1   3       35.31       34.98      2.20 o 
 -12   1   3       22.13       24.30      1.28 o 
 -11   1   3       53.85       56.93      1.51 o 
 -10   1   3       55.72       54.42      1.40 o 
  -9   1   3        0.31        0.74      0.48 o 
  -8   1   3       91.27       98.09      1.76 o 
  -7   1   3      542.16      587.52      4.72 o 
  -6   1   3       31.29       40.00      1.54 o 
  -5   1   3       54.90       62.74      1.28 o 
  -4   1   3      845.15      896.86      6.04 o 
  -3   1   3     1853.48     1694.71     13.18 o 
  -2   1   3        0.23        0.84      0.38 o 
  -1   1   3     9334.80     8604.81    120.64 o 
   0   1   3       58.87       47.20      0.95 o 
   1   1   3      242.10      247.65      3.00 o 
   2   1   3      707.08      673.42      5.04 o 
   3   1   3        8.20       12.27      0.69 o 
   4   1   3       28.24       29.41      1.01 o 
   5   1   3      155.27      153.92      2.26 o 
   6   1   3       18.98       21.99      0.96 o 
   7   1   3        3.70        6.60      0.75 o 
   8   1   3        7.54        7.20      0.98 o 
   9   1   3        1.55        3.72      0.90 o 
  10   1   3        1.19        3.12      0.94 o 
  11   1   3        2.88        0.57      0.78 o 
  12   1   3       10.36        9.91      2.06 o 
  13   1   3       17.10       15.47      1.94 o 
  14   1   3      273.22      249.56      5.75 o 
  15   1   3        1.22        1.10      1.09 o 
  16   1   3        0.01        1.27      1.65 o 
  17   1   3        0.00       -0.08      1.54 o 
  18   1   3        9.21       12.05      2.47 o 
  19   1   3        7.00        8.87      2.99 o 
 -18   2   3        3.14        5.13      2.26 o 
 -17   2   3        5.54        4.71      1.49 o 
 -16   2   3       36.43       39.93      1.86 o 
 -15   2   3      216.39      219.58      3.82 o 
 -14   2   3      318.96      317.47      4.54 o 
 -13   2   3       46.24       42.90      1.74 o 
 -12   2   3       24.90       23.48      1.31 o 
 -11   2   3       56.42       60.30      1.79 o 
 -10   2   3        5.33        4.50      0.78 o 
  -9   2   3      267.52      274.55      3.09 o 
  -8   2   3      215.27      203.04      2.50 o 
  -7   2   3      113.82      128.25      1.89 o 
  -6   2   3       28.01       26.22      0.89 o 
  -5   2   3      192.47      172.74      2.08 o 
  -4   2   3       42.73       44.76      1.01 o 
  -3   2   3       51.99       71.13      1.57 o 
  -2   2   3     1087.37     1099.35      7.31 o 
  -1   2   3      133.16      146.97      1.81 o 
   0   2   3     1226.18     1211.21      7.92 o 
   1   2   3        0.17        0.19      0.35 o 
   2   2   3      124.21      123.81      1.78 o 
   3   2   3      472.29      461.87      3.85 o 
   4   2   3        0.81        0.64      0.36 o 
   5   2   3        2.65        1.90      0.54 o 
   6   2   3     1577.62     1531.80     11.38 o 
   7   2   3      448.36      462.07      4.85 o 
   8   2   3       52.59       60.55      1.68 o 
   9   2   3        4.63        2.14      0.82 o 
  10   2   3      249.17      240.01      4.18 o 
  11   2   3       59.13       67.28      2.80 o 
  12   2   3      129.55      120.41      3.78 o 
  13   2   3       26.98       29.41      2.99 o 
  14   2   3        2.35        2.58      1.26 o 
  15   2   3        7.13        4.71      1.42 o 
  16   2   3        4.86        5.44      1.60 o 
  17   2   3       13.23       15.76      2.69 o 
  18   2   3       13.97       21.14      3.19 o 
  19   2   3        1.33        3.57      1.88 o 
 -19   3   3        1.59        1.38      2.26 o 
 -18   3   3        0.01       -1.04      2.00 o 
 -17   3   3       41.05       47.49      2.38 o 
 -16   3   3        9.93       11.80      1.30 o 
 -15   3   3        0.95       -0.58      0.79 o 
 -14   3   3       15.55       13.35      1.25 o 
 -13   3   3       21.06       19.73      1.37 o 
 -12   3   3       44.09       51.16      1.84 o 
 -11   3   3       22.05       22.55      1.30 o 
 -10   3   3      196.55      226.94      3.44 o 
  -9   3   3      573.97      583.56      5.89 o 
  -8   3   3      348.68      348.96      3.73 o 
  -7   3   3      541.24      581.51      5.07 o 
  -6   3   3       60.21       50.47      1.24 o 
  -5   3   3        8.82        8.08      0.63 o 
  -4   3   3      132.49      127.43      1.86 o 
  -3   3   3      323.57      316.35      3.13 o 
  -2   3   3      403.34      413.11      3.70 o 
  -1   3   3     3106.17     3121.79     18.55 o 
   0   3   3      577.50      616.48      4.92 o 
   1   3   3      259.12      294.74      3.01 o 
   2   3   3      173.29      161.79      2.12 o 
   3   3   3      105.03      120.21      1.81 o 
   4   3   3      234.97      235.04      2.32 o 
   5   3   3      355.70      349.56      4.03 o 
   6   3   3      108.76      104.56      2.55 o 
   7   3   3       30.81       33.89      1.66 o 
   8   3   3        0.33        2.27      0.69 o 
   9   3   3        0.38        0.54      0.96 o 
  10   3   3       31.08       25.35      1.97 o 
  11   3   3      128.94      128.65      3.94 o 
  12   3   3       98.92      108.12      3.74 o 
  13   3   3       27.82       21.59      2.15 o 
  14   3   3       17.35       11.76      2.26 o 
  15   3   3       46.24       51.17      3.99 o 
  16   3   3        0.76       -0.51      1.20 o 
  17   3   3        8.04        8.58      1.91 o 
  18   3   3        2.12       -0.49      1.95 o 
  19   3   3        8.78       11.61      3.75 o 
 -19   4   3        0.22        0.48      2.51 o 
 -18   4   3        0.57        4.68      1.81 o 
 -17   4   3        7.42        6.53      1.39 o 
 -16   4   3       82.71       93.25      3.10 o 
 -15   4   3       12.57       12.40      1.31 o 
 -14   4   3        0.99        0.68      0.79 o 
 -13   4   3       66.65       60.03      2.11 o 
 -12   4   3        8.22        8.75      1.07 o 
 -11   4   3       40.81       46.48      1.80 o 
 -10   4   3        0.29        0.53      0.71 o 
  -9   4   3       12.74       15.54      1.14 o 
  -8   4   3       12.61       11.48      1.01 o 
  -7   4   3      358.32      351.72      4.30 o 
  -6   4   3       46.12       43.98      1.25 o 
  -5   4   3        2.26        1.76      0.52 o 
  -4   4   3       27.64       31.23      1.07 o 
  -3   4   3      264.51      255.36      3.02 o 
  -2   4   3      878.21      864.25      6.61 o 
  -1   4   3      489.31      454.43      4.22 o 
   0   4   3      121.13      124.11      1.99 o 
   1   4   3      369.35      376.97      3.75 o 
   2   4   3      104.83      117.18      2.21 o 
   3   4   3        0.11        0.26      0.41 o 
   4   4   3       64.31       66.61      1.34 o 
   5   4   3       63.37       68.16      1.82 o 
   6   4   3        2.24        1.03      0.68 o 
   7   4   3      567.89      550.74      5.80 o 
   8   4   3      642.76      614.02      7.32 o 
   9   4   3      107.07      106.34      2.90 o 
  10   4   3       68.79       81.44      5.15 o 
  11   4   3        1.84        1.15      1.00 o 
  12   4   3        0.04       -0.66      0.97 o 
  13   4   3        0.66        0.92      1.68 o 
  14   4   3        3.21        4.13      1.50 o 
  15   4   3        5.65        3.19      1.54 o 
  16   4   3        0.67        3.79      1.55 o 
  17   4   3        5.05        3.38      1.85 o 
  18   4   3        0.23        1.05      1.47 o 
 -19   5   3        9.83        8.98      2.43 o 
 -18   5   3        0.06       -0.75      1.58 o 
 -17   5   3        8.07        7.30      1.67 o 
 -16   5   3       71.70       82.50      3.11 o 
 -15   5   3        2.69        3.79      1.20 o 
 -14   5   3        1.87        1.91      0.87 o 
 -13   5   3       62.81       55.72      3.38 o 
 -12   5   3       51.05       45.66      1.91 o 
 -11   5   3        0.10        0.92      0.75 o 
 -10   5   3       20.39       23.91      1.44 o 
  -9   5   3        3.72        5.07      0.90 o 
  -8   5   3        1.51        1.23      0.72 o 
  -7   5   3       66.09       67.70      2.72 o 
  -6   5   3      107.17      104.87      2.36 o 
  -5   5   3        0.22        0.88      0.55 o 
  -4   5   3       37.59       47.09      1.41 o 
  -3   5   3       23.30       27.11      1.22 o 
  -2   5   3       19.28       19.19      0.99 o 
  -1   5   3      210.83      229.55      2.99 o 
   0   5   3       14.86       14.43      0.93 o 
   1   5   3       11.03       11.14      0.85 o 
   2   5   3       66.86       79.60      1.82 o 
   3   5   3        9.27       11.01      0.76 o 
   4   5   3       84.07       85.77      1.83 o 
   5   5   3      190.30      194.54      3.20 o 
   6   5   3       20.95       22.02      2.46 o 
   7   5   3        2.40        2.56      0.98 o 
   8   5   3      399.85      410.71      6.01 o 
   9   5   3       16.63       14.46      1.47 o 
  10   5   3        8.04        7.71      1.24 o 
  11   5   3        0.36        0.97      1.14 o 
  12   5   3      338.80      350.48      7.22 o 
  13   5   3       55.98       66.01      3.47 o 
  14   5   3        7.93        7.18      1.71 o 
  15   5   3        0.03       -1.21      1.21 o 
  16   5   3       39.67       44.77      4.85 o 
  17   5   3        7.85        7.10      1.97 o 
 -19   6   3        0.04        1.12      2.97 o 
 -18   6   3        0.55       -1.60      2.48 o 
 -17   6   3        3.25        1.78      1.55 o 
 -16   6   3        2.85        4.01      1.30 o 
 -15   6   3        0.37       -0.25      0.97 o 
 -14   6   3       17.94       18.06      1.59 o 
 -13   6   3        0.03       -0.76      0.76 o 
 -12   6   3        0.65       -0.26      0.77 o 
 -11   6   3        0.09       -0.41      0.71 o 
 -10   6   3       94.04       91.05      2.53 o 
  -9   6   3       13.49       12.80      1.22 o 
  -8   6   3        1.65        0.92      0.77 o 
  -7   6   3        2.28        2.72      0.87 o 
  -6   6   3     1016.49      986.26      9.13 o 
  -5   6   3       83.99       88.73      2.33 o 
  -4   6   3       45.31       44.81      2.25 o 
  -3   6   3       54.38       58.97      1.67 o 
  -2   6   3       49.74       48.17      1.54 o 
  -1   6   3       37.13       43.54      1.55 o 
   0   6   3       10.18       10.84      0.92 o 
   1   6   3       11.82        5.46      0.71 o 
   2   6   3        1.23        1.61      0.60 o 
   3   6   3       50.88       48.08      1.32 o 
   4   6   3        3.46        4.47      0.75 o 
   5   6   3       45.02       40.42      1.97 o 
   6   6   3      110.54      107.78      3.33 o 
   7   6   3       35.35       32.28      2.68 o 
   8   6   3        8.43        5.59      1.17 o 
   9   6   3        0.13        1.54      0.93 o 
  10   6   3       40.42       45.32      2.37 o 
  11   6   3      224.28      227.44      5.76 o 
  12   6   3       72.17       74.45      3.62 o 
  13   6   3        3.30        1.33      1.35 o 
  14   6   3        7.69       12.73      2.29 o 
  15   6   3       25.85       33.22      3.14 o 
  16   6   3       10.25        7.99      1.95 o 
  17   6   3       13.22       12.91      4.31 o 
 -18   7   3        0.37        1.55      3.38 o 
 -17   7   3        5.01       11.47      2.61 o 
 -16   7   3        0.12        1.36      1.50 o 
 -15   7   3        3.08        3.42      1.35 o 
 -14   7   3        7.03        4.05      1.32 o 
 -13   7   3       79.82       75.26      2.72 o 
 -12   7   3        1.20        0.05      0.84 o 
 -11   7   3       40.85       45.99      2.10 o 
 -10   7   3       43.57       41.05      1.98 o 
  -9   7   3        0.70        0.05      0.73 o 
  -8   7   3       18.34       21.17      1.50 o 
  -7   7   3        0.14       -0.73      0.73 o 
  -6   7   3      147.10      147.68      3.19 o 
  -5   7   3      414.24      406.89      8.32 o 
  -4   7   3        3.63        3.00      0.87 o 
  -3   7   3      177.21      184.13      3.44 o 
  -2   7   3       66.81       67.45      2.37 o 
  -1   7   3        1.79        1.53      0.62 o 
   0   7   3        2.70        3.65      0.68 o 
   1   7   3        6.50        3.59      0.71 o 
   2   7   3       50.20       59.34      1.65 o 
   3   7   3       40.62       38.40      2.07 o 
   4   7   3       16.75       19.42      1.57 o 
   5   7   3       30.05       31.26      1.91 o 
   6   7   3       80.74       80.44      2.80 o 
   7   7   3       23.64       24.88      1.89 o 
   8   7   3       67.76       74.32      2.88 o 
   9   7   3       53.61       53.46      3.41 o 
  10   7   3       48.52       57.36      2.75 o 
  11   7   3        8.47       12.15      1.66 o 
  12   7   3        3.69        3.27      1.53 o 
  13   7   3        0.02       -0.02      1.32 o 
  14   7   3        8.21        8.00      1.99 o 
  15   7   3        0.03        0.30      1.76 o 
 -16   8   3        1.36        1.06      1.51 o 
 -15   8   3        2.13        2.74      1.40 o 
 -14   8   3        1.38        1.67      1.21 o 
 -13   8   3        2.36        1.52      1.19 o 
 -12   8   3        2.16        1.23      0.99 o 
 -11   8   3        0.08        0.72      0.96 o 
 -10   8   3       99.88      108.31      3.85 o 
  -9   8   3        8.67        7.61      1.24 o 
  -8   8   3       21.62       24.69      1.70 o 
  -7   8   3       45.67       48.16      2.15 o 
  -6   8   3      102.81      100.41      2.83 o 
  -5   8   3        0.08        0.77      0.79 o 
  -4   8   3        4.61        3.77      0.81 o 
  -3   8   3       15.03       11.94      1.12 o 
  -2   8   3       26.54       23.38      1.44 o 
  -1   8   3        2.05        1.14      0.68 o 
   0   8   3       17.45       15.59      1.37 o 
   1   8   3       37.45       33.75      1.44 o 
   2   8   3       89.54       77.18      2.43 o 
   3   8   3      115.14      117.91      4.13 o 
   4   8   3       40.02       41.74      2.23 o 
   5   8   3        4.75        4.75      1.57 o 
   6   8   3        1.63        2.14      1.17 o 
   7   8   3        0.12       -0.16      0.95 o 
   8   8   3        1.19       -0.06      1.13 o 
   9   8   3        0.14        0.76      1.13 o 
  10   8   3       35.85       38.31      2.53 o 
  11   8   3       32.32       34.74      2.51 o 
  12   8   3        6.33        7.21      1.90 o 
  13   8   3        3.68        2.58      1.58 o 
  14   8   3        4.94        2.01      1.62 o 
 -15   9   3        0.81        1.52      3.16 o 
 -14   9   3        0.04        0.62      1.27 o 
 -13   9   3        4.65        1.45      1.33 o 
 -12   9   3        1.00        0.18      1.08 o 
 -11   9   3       26.92       25.84      2.00 o 
 -10   9   3       44.02       52.81      2.51 o 
  -9   9   3        2.04        3.36      1.13 o 
  -8   9   3        2.77        1.55      0.77 o 
  -7   9   3       17.92       14.92      1.39 o 
  -6   9   3        9.14        7.76      1.48 o 
  -5   9   3       62.78       62.02      2.23 o 
  -4   9   3       13.48       13.00      1.29 o 
  -3   9   3       10.50        9.47      1.15 o 
  -2   9   3        0.44        1.55      0.81 o 
  -1   9   3        3.61        3.63      0.91 o 
   0   9   3       24.98       27.34      3.71 o 
   1   9   3       12.92       15.19      1.44 o 
   2   9   3       17.09       16.07      1.51 o 
   3   9   3        5.95        4.50      1.18 o 
   4   9   3        0.45        2.15      1.11 o 
   5   9   3       15.00       15.12      1.73 o 
   6   9   3        1.43        2.44      1.21 o 
   7   9   3        0.53        0.61      1.13 o 
   8   9   3        0.21       -0.02      1.14 o 
   9   9   3        9.83       10.36      1.74 o 
  10   9   3        9.00        4.70      1.87 o 
  11   9   3       12.49       13.37      1.92 o 
  12   9   3        0.00        0.88      1.50 o 
 -12  10   3       29.97       38.38      2.51 o 
 -11  10   3        8.22        9.14      1.80 o 
 -10  10   3        1.30        1.83      1.14 o 
  -9  10   3        0.14        1.80      1.03 o 
  -8  10   3        3.55        1.79      0.98 o 
  -7  10   3       15.18       14.65      2.43 o 
  -6  10   3        0.13       -0.81      0.81 o 
  -5  10   3        1.99        1.89      0.96 o 
  -4  10   3        2.59        1.83      0.91 o 
  -3  10   3        1.28        0.91      0.89 o 
  -2  10   3        2.61        1.24      1.00 o 
  -1  10   3        0.07        1.06      1.07 o 
   0  10   3       22.30       18.79      1.93 o 
   1  10   3        5.37        4.37      1.91 o 
   2  10   3       15.16       12.37      2.04 o 
   3  10   3       21.60       22.60      3.87 o 
   4  10   3       31.97       30.87      2.34 o 
   5  10   3        4.13        3.81      1.36 o 
   6  10   3        0.09       -1.15      1.15 o 
   7  10   3        0.02       -0.59      1.24 o 
   8  10   3        0.88        4.16      1.55 o 
   9  10   3       18.48       20.45      2.25 o 
  10  10   3        0.94        0.28      1.40 o 
  -9  11   3        0.02       -0.95      1.03 o 
  -8  11   3        2.08        4.22      1.24 o 
  -7  11   3        2.76        3.88      1.19 o 
  -6  11   3        1.72        2.10      1.16 o 
  -5  11   3        1.48        1.50      1.09 o 
  -4  11   3        2.52        2.15      1.17 o 
  -3  11   3        0.17       -0.47      1.20 o 
  -2  11   3        0.24        1.56      1.30 o 
  -1  11   3        5.74        6.22      1.61 o 
   0  11   3        5.11        3.66      1.43 o 
   1  11   3        0.00       -0.28      1.25 o 
   2  11   3       10.31        9.01      1.98 o 
   3  11   3       77.85       91.28      8.25 o 
   4  11   3       31.93       37.78      3.69 o 
   5  11   3        0.12        1.06      1.29 o 
   6  11   3        0.17        2.01      1.40 o 
   7  11   3        0.45        0.88      1.27 o 
  -2  12   3        1.66        0.20      1.73 o 
  -1  12   3        1.32        2.05      1.64 o 
   0  12   3        0.77        0.39      3.16 o 
 -19   0   4        1.22       -1.69      1.69 o 
 -18   0   4        9.40       13.08      3.19 o 
 -17   0   4       22.20       21.45      3.75 o 
 -16   0   4      108.23      119.38      6.91 o 
 -15   0   4      484.13      513.59     14.60 o 
 -14   0   4      372.94      384.72     12.32 o 
 -13   0   4       69.53       69.84      4.54 o 
 -12   0   4       15.49       18.67      3.13 o 
 -11   0   4        1.95        3.26      2.04 o 
 -10   0   4       25.42       21.28      1.90 o 
  -9   0   4       52.69       49.25      3.89 o 
  -8   0   4     1099.09     1132.74     11.27 o 
  -7   0   4       26.30       29.87      2.45 o 
  -6   0   4      503.66      479.50      5.46 o 
  -5   0   4      498.21      472.04      7.68 o 
  -4   0   4      336.26      342.03      8.26 o 
  -3   0   4      746.85      789.70     21.24 o 
  -2   0   4     1237.72     1280.79     26.62 o 
  -1   0   4     1502.53     1480.38     17.07 o 
   0   0   4       30.66       42.39      1.39 o 
   1   0   4      185.27      193.36      3.12 o 
   2   0   4       61.71       72.86      2.54 o 
   3   0   4       78.71       83.14      2.08 o 
   4   0   4      156.24      167.73      2.99 o 
   5   0   4       42.25       45.45      3.03 o 
   6   0   4     1020.42     1108.55     15.45 o 
   7   0   4       30.31       26.23      2.09 o 
   8   0   4       28.41       27.63      2.20 o 
   9   0   4      339.11      340.48      7.35 o 
  10   0   4      135.37      145.66      3.89 o 
  11   0   4       19.25       21.25      2.35 o 
  12   0   4       33.45       28.46      2.11 o 
  13   0   4      113.72       99.56      3.76 o 
  14   0   4        0.08       -1.75      1.75 o 
  15   0   4        0.98       -1.92      1.92 o 
  16   0   4        0.47        3.78      2.42 o 
  17   0   4        1.37       -0.37      2.20 o 
  18   0   4        0.15        3.97      2.73 o 
 -19   1   4        0.22        0.73      2.31 o 
 -18   1   4       48.51       56.46      3.77 o 
 -17   1   4        5.89       10.40      2.31 o 
 -16   1   4        1.68        2.99      1.55 o 
 -15   1   4      733.80      757.68     14.15 o 
 -14   1   4       45.91       45.49      4.36 o 
 -13   1   4       25.49       25.39      1.92 o 
 -12   1   4      187.56      191.71      4.40 o 
 -11   1   4       11.14       10.53      1.15 o 
 -10   1   4       47.05       44.75      1.52 o 
  -9   1   4       82.33      100.30      1.98 o 
  -8   1   4      930.13      995.23      7.26 o 
  -7   1   4      651.43      682.57      6.01 o 
  -6   1   4       10.53        8.24      0.54 o 
  -5   1   4      315.49      327.56      3.41 o 
  -4   1   4      233.91      209.27      3.28 o 
  -3   1   4      272.88      280.63      3.80 o 
  -2   1   4      479.31      467.68      5.22 o 
  -1   1   4       55.17       48.24      2.01 o 
   0   1   4        0.00        0.07      0.36 o 
   1   1   4       30.94       27.61      0.88 o 
   2   1   4       45.91       46.46      1.13 o 
   3   1   4      263.48      265.32      2.79 o 
   4   1   4       48.15       43.95      1.20 o 
   5   1   4       63.66       61.32      1.59 o 
   6   1   4      761.50      784.72      9.99 o 
   7   1   4      113.96      115.66      2.74 o 
   8   1   4        0.12       -0.37      0.74 o 
   9   1   4        9.19       11.05      1.24 o 
  10   1   4        7.08        5.81      1.10 o 
  11   1   4       85.51       84.51      2.70 o 
  12   1   4        8.89        8.50      1.54 o 
  13   1   4      303.85      286.00      6.25 o 
  14   1   4        0.23        1.64      1.20 o 
  15   1   4       19.13       16.83      3.61 o 
  16   1   4        8.71        8.31      2.21 o 
  17   1   4        4.59        6.57      2.16 o 
  18   1   4        0.20        1.61      1.84 o 
 -20   2   4        0.01        4.09      2.65 o 
 -19   2   4        2.02       -0.82      2.34 o 
 -18   2   4        0.43        0.56      1.54 o 
 -17   2   4        4.83        4.23      1.63 o 
 -16   2   4      125.82      139.64      5.35 o 
 -15   2   4       24.13       22.60      2.01 o 
 -14   2   4       91.31       78.13      3.04 o 
 -13   2   4        0.22        0.99      0.98 o 
 -12   2   4      123.82      135.40      3.82 o 
 -11   2   4        7.49        9.82      1.39 o 
 -10   2   4       14.82       14.29      1.04 o 
  -9   2   4       52.02       53.65      1.42 o 
  -8   2   4       14.10       15.71      0.86 o 
  -7   2   4      208.03      228.52      2.67 o 
  -6   2   4      100.57       96.08      1.61 o 
  -5   2   4       77.31       73.60      1.35 o 
  -4   2   4        2.87        1.54      0.43 o 
  -3   2   4       91.67       87.39      1.42 o 
  -2   2   4      951.41      908.46      6.48 o 
  -1   2   4     1438.07     1383.31      9.14 o 
   0   2   4        8.90        8.82      0.81 o 
   1   2   4      267.07      240.18      2.65 o 
   2   2   4       84.80       83.62      1.52 o 
   3   2   4      158.00      159.09      2.13 o 
   4   2   4        2.82        3.25      0.63 o 
   5   2   4       80.07       89.05      1.97 o 
   6   2   4      135.59      131.58      2.45 o 
   7   2   4      674.65      671.64      7.57 o 
   8   2   4      418.80      407.30      5.66 o 
   9   2   4        1.73        0.73      0.84 o 
  10   2   4        1.36        2.70      0.95 o 
  11   2   4       74.44       68.01      3.04 o 
  12   2   4       31.92       27.31      2.23 o 
  13   2   4       88.11       97.66      5.12 o 
  14   2   4        0.52        1.02      1.56 o 
  15   2   4        0.71        2.96      1.34 o 
  16   2   4        3.50        3.92      1.59 o 
  17   2   4        1.39        0.81      1.72 o 
  18   2   4        6.35        9.72      2.37 o 
 -20   3   4        2.66        3.27      2.85 o 
 -19   3   4        1.05        5.52      3.13 o 
 -18   3   4       15.46       21.62      4.06 o 
 -17   3   4        6.65        9.85      1.65 o 
 -16   3   4      101.22      107.16      3.87 o 
 -15   3   4       17.44       18.25      1.97 o 
 -14   3   4       13.31       13.52      1.73 o 
 -13   3   4        3.79        4.54      1.18 o 
 -12   3   4       43.23       45.04      2.46 o 
 -11   3   4       23.96       24.96      1.92 o 
 -10   3   4        1.20        1.79      0.72 o 
  -9   3   4        3.45        2.34      0.70 o 
  -8   3   4       17.33       25.02      1.07 o 
  -7   3   4       40.80       49.09      1.33 o 
  -6   3   4       27.28       28.98      1.03 o 
  -5   3   4       55.50       61.59      1.39 o 
  -4   3   4       69.86       67.73      1.44 o 
  -3   3   4      424.02      409.89      3.86 o 
  -2   3   4     2711.35     2582.76     15.93 o 
  -1   3   4     1761.10     1665.12     10.95 o 
   0   3   4     1871.91     1980.91     12.69 o 
   1   3   4      221.09      206.77      2.59 o 
   2   3   4      119.16      132.39      2.05 o 
   3   3   4       70.50       62.04      1.79 o 
   4   3   4       71.05       74.04      2.61 o 
   5   3   4       40.00       35.96      1.42 o 
   6   3   4       61.45       62.12      1.80 o 
   7   3   4      143.56      141.90      3.65 o 
   8   3   4      221.12      218.68      4.07 o 
   9   3   4        9.71        8.69      1.98 o 
  10   3   4        8.89        7.29      1.90 o 
  11   3   4       77.66       76.62      3.25 o 
  12   3   4        1.62        1.72      1.16 o 
  13   3   4        1.16        0.80      1.28 o 
  14   3   4       40.95       46.00      6.04 o 
  15   3   4       23.00       25.19      3.86 o 
  16   3   4        3.79        5.03      1.72 o 
  17   3   4        0.01        1.30      1.50 o 
  18   3   4        0.23        1.55      1.95 o 
 -20   4   4        1.27       -0.42      2.48 o 
 -19   4   4        0.51        4.06      2.68 o 
 -18   4   4        0.06       -0.50      1.52 o 
 -17   4   4        5.17        5.62      2.06 o 
 -16   4   4       32.53       28.87      3.59 o 
 -15   4   4        7.45        3.13      1.24 o 
 -14   4   4       94.79       89.05      3.50 o 
 -13   4   4        0.61        0.32      1.00 o 
 -12   4   4        0.00       -0.69      0.87 o 
 -11   4   4      101.58      106.42      6.77 o 
 -10   4   4        8.45        8.77      1.01 o 
  -9   4   4       24.99       20.42      1.27 o 
  -8   4   4       80.57       75.89      1.99 o 
  -7   4   4      400.91      393.36      4.65 o 
  -6   4   4      156.17      159.60      2.43 o 
  -5   4   4       34.21       34.19      1.20 o 
  -4   4   4      371.58      366.46      3.86 o 
  -3   4   4      233.28      223.56      2.87 o 
  -2   4   4      132.99      148.23      2.30 o 
  -1   4   4       18.24       13.87      0.88 o 
   0   4   4       57.64       71.39      1.62 o 
   1   4   4        7.34        8.74      0.78 o 
   2   4   4      147.36      132.94      2.19 o 
   3   4   4       20.80       20.16      1.17 o 
   4   4   4       72.60       82.46      2.08 o 
   5   4   4      112.77      101.78      2.31 o 
   6   4   4      114.20      109.50      2.45 o 
   7   4   4      262.21      265.17      3.96 o 
   8   4   4        4.55        3.73      1.17 o 
   9   4   4      129.46      131.69      3.96 o 
  10   4   4      180.98      185.85      7.82 o 
  11   4   4        1.51       -0.68      1.61 o 
  12   4   4       78.46       77.63      3.58 o 
  13   4   4       19.30       21.69      2.35 o 
  14   4   4       24.52       31.73      2.74 o 
  15   4   4        8.68        9.94      1.95 o 
  16   4   4        8.33       11.00      2.07 o 
  17   4   4       19.12       21.43      2.64 o 
 -19   5   4        2.67        1.68      2.11 o 
 -18   5   4        0.01        0.50      1.77 o 
 -17   5   4        0.04        1.90      1.79 o 
 -16   5   4        1.86        1.88      1.39 o 
 -15   5   4        4.35        3.82      1.64 o 
 -14   5   4       25.15       23.17      2.25 o 
 -13   5   4       54.90       51.58      2.87 o 
 -12   5   4        9.64        7.63      1.63 o 
 -11   5   4        0.18        0.92      0.89 o 
 -10   5   4        4.87        4.60      0.98 o 
  -9   5   4      407.64      399.36      5.17 o 
  -8   5   4        1.29        0.74      0.72 o 
  -7   5   4       33.78       31.64      1.68 o 
  -6   5   4      151.92      137.77      2.74 o 
  -5   5   4        6.49        5.52      0.76 o 
  -4   5   4       94.18       99.20      2.04 o 
  -3   5   4      112.71      126.88      2.51 o 
  -2   5   4      554.63      568.64      5.37 o 
  -1   5   4      145.04      149.38      2.49 o 
   0   5   4      123.68      140.57      2.42 o 
   1   5   4       34.86       35.01      1.21 o 
   2   5   4        7.42        8.77      0.86 o 
   3   5   4       51.39       57.22      1.85 o 
   4   5   4        1.52        1.52      0.74 o 
   5   5   4        1.99        2.11      0.76 o 
   6   5   4      294.56      294.26      4.91 o 
   7   5   4      437.62      426.10      6.17 o 
   8   5   4      348.05      337.62      5.51 o 
   9   5   4        9.12        7.79      1.48 o 
  10   5   4        9.74       11.76      1.71 o 
  11   5   4       39.26       37.66      2.71 o 
  12   5   4       91.78       94.38      6.88 o 
  13   5   4        0.13       -0.43      1.22 o 
  14   5   4        1.60        3.08      1.58 o 
  15   5   4       34.89       46.17      3.37 o 
  16   5   4        1.98        1.56      1.43 o 
 -18   6   4        0.32        0.11      1.85 o 
 -17   6   4        0.59        0.23      1.79 o 
 -16   6   4       31.55       32.97      3.57 o 
 -15   6   4        0.12       -1.20      1.20 o 
 -14   6   4       46.37       50.17      5.06 o 
 -13   6   4       63.03       61.38      3.29 o 
 -12   6   4       12.47        8.47      3.79 o 
 -11   6   4       57.73       60.31      3.64 o 
 -10   6   4        1.09        0.75      0.78 o 
  -9   6   4       10.31       12.87      1.47 o 
  -8   6   4       54.27       56.36      2.07 o 
  -7   6   4       11.29       10.93      1.40 o 
  -6   6   4      176.94      178.91      3.37 o 
  -5   6   4      124.33      132.48      3.43 o 
  -4   6   4       24.60       28.24      2.18 o 
  -3   6   4       63.64       73.16      2.30 o 
  -2   6   4        9.47        6.69      0.88 o 
  -1   6   4        8.94        8.80      0.99 o 
   0   6   4        8.71        6.92      1.09 o 
   1   6   4      162.28      129.26      2.47 o 
   2   6   4       12.04       18.36      1.03 o 
   3   6   4        3.87        3.70      0.84 o 
   4   6   4        2.84        3.97      0.89 o 
   5   6   4        0.01        0.19      0.75 o 
   6   6   4        0.55        0.26      0.95 o 
   7   6   4        1.56        2.29      0.97 o 
   8   6   4       10.06       12.27      1.48 o 
   9   6   4        1.17        1.98      1.14 o 
  10   6   4       38.29       37.41      2.74 o 
  11   6   4       19.62       17.07      2.16 o 
  12   6   4       38.23       46.71      3.15 o 
  13   6   4        7.08       11.01      1.98 o 
  14   6   4       23.29       35.00      3.14 o 
  15   6   4        1.28       -0.83      1.39 o 
 -17   7   4        3.23        5.04      2.51 o 
 -16   7   4        4.94        5.10      2.25 o 
 -15   7   4        0.21       -0.43      1.36 o 
 -14   7   4        6.00        4.41      1.50 o 
 -13   7   4        0.03        1.97      1.33 o 
 -12   7   4        1.77        1.62      1.27 o 
 -11   7   4        0.10        2.07      1.25 o 
 -10   7   4        5.14        4.70      1.41 o 
  -9   7   4        2.55        3.96      1.08 o 
  -8   7   4        0.02        0.55      0.80 o 
  -7   7   4        1.70       -0.74      0.74 o 
  -6   7   4      348.49      349.80      5.10 o 
  -5   7   4       88.93       85.02      2.46 o 
  -4   7   4       16.32       14.51      1.30 o 
  -3   7   4       44.22       43.58      1.85 o 
  -2   7   4        7.15        8.17      0.96 o 
  -1   7   4        0.57        0.32      0.63 o 
   0   7   4       18.39       17.97      1.11 o 
   1   7   4       23.88       22.85      1.34 o 
   2   7   4        8.04        5.87      0.89 o 
   3   7   4       14.48       17.14      1.54 o 
   4   7   4      126.47      104.65      4.02 o 
   5   7   4       22.93       18.19      2.52 o 
   6   7   4       13.87       11.54      1.93 o 
   7   7   4        2.40        1.57      1.03 o 
   8   7   4       13.19       11.66      1.54 o 
   9   7   4        0.09        2.07      1.12 o 
  10   7   4        3.54        3.57      1.47 o 
  11   7   4       62.92       62.77      3.61 o 
  12   7   4        2.15        0.10      1.42 o 
  13   7   4        1.23        3.28      1.64 o 
  14   7   4        1.39        2.79      2.07 o 
 -16   8   4        0.31        0.17      1.80 o 
 -15   8   4        0.72       -0.35      1.59 o 
 -14   8   4        4.98        6.84      1.78 o 
 -13   8   4       10.89       11.71      2.01 o 
 -12   8   4        0.00        0.05      1.26 o 
 -11   8   4       21.02       23.97      2.49 o 
 -10   8   4       48.19       46.14      2.61 o 
  -9   8   4        0.76        0.92      0.94 o 
  -8   8   4       19.71       20.49      1.49 o 
  -7   8   4        0.04        0.60      0.90 o 
  -6   8   4        5.46        5.71      1.25 o 
  -5   8   4        8.36        6.49      1.42 o 
  -4   8   4        4.12        2.83      0.94 o 
  -3   8   4        0.10       -0.37      0.79 o 
  -2   8   4        2.99        2.19      0.80 o 
  -1   8   4       19.42       21.96      1.38 o 
   0   8   4       28.21       20.76      1.25 o 
   1   8   4       54.41       47.02      1.68 o 
   2   8   4       26.55       25.77      2.06 o 
   3   8   4       10.99        8.99      1.34 o 
   4   8   4        8.52        6.70      1.33 o 
   5   8   4        0.51        0.73      1.08 o 
   6   8   4        8.06        9.36      1.47 o 
   7   8   4        4.60        8.04      1.50 o 
   8   8   4        5.52        3.53      1.26 o 
   9   8   4       27.99       32.60      4.78 o 
  10   8   4        2.89        3.12      1.64 o 
  11   8   4       12.50       14.35      3.04 o 
  12   8   4       10.95        8.62      2.78 o 
  13   8   4        0.49       -1.69      1.69 o 
 -14   9   4        8.43        4.72      2.30 o 
 -13   9   4        4.48        3.29      1.59 o 
 -12   9   4        6.36        7.24      2.01 o 
 -11   9   4        1.38        1.06      1.50 o 
 -10   9   4        2.16        1.99      1.30 o 
  -9   9   4        0.12       -1.10      1.10 o 
  -8   9   4        0.89       -0.46      0.94 o 
  -7   9   4        6.80        5.65      1.20 o 
  -6   9   4        0.02        0.74      0.96 o 
  -5   9   4        8.43        8.05      1.07 o 
  -4   9   4        0.64        1.59      0.86 o 
  -3   9   4       56.70       57.34      2.15 o 
  -2   9   4       10.22        8.00      1.14 o 
  -1   9   4       10.52       12.00      1.24 o 
   0   9   4        3.59        1.93      0.93 o 
   1   9   4        5.30        4.36      1.29 o 
   2   9   4        1.88        2.42      1.11 o 
   3   9   4       27.09       35.80      2.31 o 
   4   9   4       22.26       18.65      1.90 o 
   5   9   4       10.51       11.94      1.66 o 
   6   9   4        5.16        5.14      1.41 o 
   7   9   4        4.27        6.44      1.52 o 
   8   9   4        0.11        0.02      1.18 o 
   9   9   4       21.88       20.67      2.22 o 
  10   9   4        6.86        2.79      1.61 o 
  11   9   4        2.24        3.74      1.75 o 
 -11  10   4        0.80        0.12      1.63 o 
 -10  10   4        2.56        3.07      1.24 o 
  -9  10   4        4.54        2.01      1.31 o 
  -8  10   4        7.32        7.70      1.58 o 
  -7  10   4        1.94        0.88      1.00 o 
  -6  10   4        5.85        6.70      1.22 o 
  -5  10   4       16.23       19.32      1.62 o 
  -4  10   4       23.31       30.41      1.88 o 
  -3  10   4        5.11        3.94      1.07 o 
  -2  10   4        6.23        3.72      1.08 o 
  -1  10   4        0.16       -0.19      0.99 o 
   0  10   4        0.15       -0.91      1.23 o 
   1  10   4        0.00        0.07      1.29 o 
   2  10   4        1.89        2.20      1.45 o 
   3  10   4       10.05        7.51      1.65 o 
   4  10   4        0.48        0.27      1.24 o 
   5  10   4        3.46        1.58      1.42 o 
   6  10   4        1.26        1.89      1.35 o 
   7  10   4        1.02        3.51      1.51 o 
   8  10   4        0.46        1.55      1.41 o 
  -8  11   4        0.59        1.64      1.28 o 
  -7  11   4        0.54       -0.08      1.20 o 
  -6  11   4        0.71       -0.01      1.10 o 
  -5  11   4        0.00       -0.97      1.05 o 
  -4  11   4        4.71        3.06      1.20 o 
  -3  11   4        1.86        3.51      1.42 o 
  -2  11   4        0.04        1.35      1.29 o 
  -1  11   4        1.49       -0.20      1.47 o 
   0  11   4        0.59        0.57      1.53 o 
   1  11   4        0.36        0.03      1.50 o 
   2  11   4        0.20        1.96      1.68 o 
   3  11   4        3.60        4.98      1.81 o 
   4  11   4        0.47       -1.41      1.47 o 
   5  11   4        1.00        1.58      1.40 o 
 -21   1   5        6.62        9.36      3.66 o 
 -20   1   5        0.40        3.91      2.02 o 
 -19   1   5        0.06        1.14      1.63 o 
 -18   1   5        6.32        6.44      1.97 o 
 -17   1   5        5.69        8.75      2.16 o 
 -16   1   5       30.22       36.72      3.29 o 
 -15   1   5      255.69      250.44      7.27 o 
 -14   1   5        4.27        4.73      1.21 o 
 -13   1   5       11.12       12.69      1.81 o 
 -12   1   5        7.26        7.68      1.38 o 
 -11   1   5       17.68       18.61      1.44 o 
 -10   1   5        7.57       10.05      1.46 o 
  -9   1   5       70.08       79.20      2.72 o 
  -8   1   5       22.83       27.66      1.57 o 
  -7   1   5        0.05        1.82      0.82 o 
  -6   1   5       31.42       28.74      1.52 o 
  -5   1   5        2.12        1.94      0.80 o 
  -4   1   5       92.77      105.75      2.81 o 
  -3   1   5       56.12       49.13      2.16 o 
  -2   1   5      122.70      115.99      3.36 o 
  -1   1   5      204.83      219.34      2.86 o 
   0   1   5      660.75      680.43      5.38 o 
   1   1   5       48.20       55.19      1.48 o 
   2   1   5        0.09        0.35      0.48 o 
   3   1   5       29.51       26.11      1.17 o 
   4   1   5      342.64      328.44      3.99 o 
   5   1   5       86.90       80.33      2.32 o 
   6   1   5      349.87      365.66      5.28 o 
   7   1   5       39.22       37.69      1.85 o 
   8   1   5       12.79       10.32      1.24 o 
   9   1   5        6.56        4.12      0.99 o 
  10   1   5        1.16       -0.13      0.82 o 
  11   1   5       19.42       18.33      2.65 o 
  12   1   5       50.88       47.03      2.77 o 
  13   1   5       30.50       33.54      2.56 o 
  14   1   5        0.03        1.78      1.38 o 
  15   1   5        0.25        1.85      2.10 o 
  16   1   5        2.34        1.33      2.01 o 
  17   1   5        0.15        3.75      2.00 o 
 -21   2   5        0.22        0.62      2.62 o 
 -20   2   5        0.01       -2.40      2.40 o 
 -19   2   5        0.70       -1.54      1.54 o 
 -18   2   5       26.38       29.53      3.33 o 
 -17   2   5        0.25       -0.83      2.04 o 
 -16   2   5        3.94        1.95      2.06 o 
 -15   2   5        1.43        2.97      1.28 o 
 -14   2   5        1.28       -0.23      0.99 o 
 -13   2   5       21.78       15.16      1.82 o 
 -12   2   5       33.08       37.51      2.34 o 
 -11   2   5        6.74       11.16      1.52 o 
 -10   2   5        3.42        4.12      1.18 o 
  -9   2   5        0.17        0.33      1.67 o 
  -8   2   5      506.49      502.15      6.36 o 
  -7   2   5       34.17       35.56      1.72 o 
  -6   2   5      107.38      103.54      3.44 o 
  -5   2   5      258.06      282.71      4.36 o 
  -4   2   5        9.15        6.49      0.97 o 
  -3   2   5      248.91      234.91      3.91 o 
  -2   2   5     1026.11      992.84      7.69 o 
  -1   2   5      105.13      118.82      2.80 o 
   0   2   5      232.04      247.40      2.86 o 
   1   2   5        1.73        1.67      0.51 o 
   2   2   5        9.59        8.62      0.75 o 
   3   2   5       57.68       63.05      1.72 o 
   4   2   5        0.66        0.23      0.69 o 
   5   2   5        6.69        7.80      1.07 o 
   6   2   5       37.56       39.74      1.86 o 
   7   2   5      100.26      111.37      2.96 o 
   8   2   5       68.22       71.98      3.17 o 
   9   2   5       29.39       29.50      1.82 o 
  10   2   5        3.47        4.50      1.28 o 
  11   2   5       10.13        9.27      1.67 o 
  12   2   5       13.34       17.57      2.07 o 
  13   2   5       15.32        9.32      2.20 o 
  14   2   5        2.37        4.00      1.57 o 
  15   2   5        0.46        1.42      1.47 o 
  16   2   5        0.24        2.47      1.59 o 
  17   2   5        0.00       -0.15      1.77 o 
 -20   3   5        0.35       -2.03      2.03 o 
 -19   3   5        0.62        2.14      2.48 o 
 -18   3   5       15.87       14.40      2.68 o 
 -17   3   5        3.41        6.52      1.59 o 
 -16   3   5       72.65       78.40      3.59 o 
 -15   3   5      104.81       97.18      3.74 o 
 -14   3   5       24.46       24.31      2.20 o 
 -13   3   5        1.38        1.22      1.07 o 
 -12   3   5        0.98        0.38      1.15 o 
 -11   3   5       42.07       37.35      2.36 o 
 -10   3   5        5.50        5.12      1.65 o 
  -9   3   5       63.11       57.36      2.65 o 
  -8   3   5       89.16       83.62      2.51 o 
  -7   3   5       14.52       12.49      1.22 o 
  -6   3   5       29.29       36.13      1.75 o 
  -5   3   5       70.73       72.67      2.73 o 
  -4   3   5       72.79       68.13      2.17 o 
  -3   3   5        1.92        1.49      0.77 o 
  -2   3   5      103.09       89.83      1.73 o 
  -1   3   5      275.70      294.18      3.31 o 
   0   3   5        1.93        3.40      0.63 o 
   1   3   5      158.15      157.30      2.36 o 
   2   3   5       16.92       21.20      1.24 o 
   3   3   5       41.43       43.55      1.55 o 
   4   3   5        0.36       -0.59      0.59 o 
   5   3   5       77.98       73.81      2.04 o 
   6   3   5      349.38      352.47      5.32 o 
   7   3   5      758.47      755.53     11.09 o 
   8   3   5       18.34       21.52      2.36 o 
   9   3   5        0.63        0.53      1.05 o 
  10   3   5        6.62        7.03      2.36 o 
  11   3   5        0.38       -0.05      2.10 o 
  12   3   5       24.16       25.69      3.19 o 
  13   3   5       12.54       14.08      2.00 o 
  14   3   5       19.94       18.86      2.34 o 
  15   3   5        3.65        3.01      1.63 o 
  16   3   5        5.69        6.68      1.94 o 
 -20   4   5        0.44       -0.96      2.26 o 
 -19   4   5        0.19       -1.69      2.57 o 
 -18   4   5        1.75        1.06      1.50 o 
 -17   4   5       39.03       45.79      5.63 o 
 -16   4   5        5.19        5.30      2.46 o 
 -15   4   5       16.45       19.16      2.16 o 
 -14   4   5        0.93        2.23      1.29 o 
 -13   4   5       17.41       12.47      3.50 o 
 -12   4   5       52.37       53.88      2.88 o 
 -11   4   5        6.13        4.16      1.27 o 
 -10   4   5        1.09        0.86      1.00 o 
  -9   4   5       26.00       20.21      1.92 o 
  -8   4   5        9.31        7.34      1.62 o 
  -7   4   5      185.55      189.23      3.77 o 
  -6   4   5       67.95       70.57      2.66 o 
  -5   4   5       41.54       36.51      4.46 o 
  -4   4   5        8.15        6.91      1.05 o 
  -3   4   5       34.52       33.27      1.25 o 
  -2   4   5      106.62       96.26      2.41 o 
  -1   4   5        2.05        1.52      0.60 o 
   0   4   5        2.01        3.15      0.65 o 
   1   4   5       11.16        9.34      1.16 o 
   2   4   5        8.62        9.78      0.99 o 
   3   4   5        4.62        3.92      0.81 o 
   4   4   5        2.22        2.60      0.83 o 
   5   4   5       17.77       20.26      1.33 o 
   6   4   5       34.01       35.20      2.16 o 
   7   4   5      104.58      113.06      3.78 o 
   8   4   5       48.13       45.24      2.60 o 
   9   4   5        2.05        5.57      1.53 o 
  10   4   5      121.10      118.35      4.11 o 
  11   4   5       65.56       65.00      3.35 o 
  12   4   5       98.98      114.24      4.29 o 
  13   4   5        0.48        0.48      1.35 o 
  14   4   5       22.42       33.50      2.97 o 
  15   4   5        0.77       -1.34      1.41 o 
  16   4   5        5.33        4.58      1.79 o 
 -19   5   5        0.82        1.15      2.03 o 
 -18   5   5        3.44        2.53      1.89 o 
 -17   5   5       18.20       21.66      3.39 o 
 -16   5   5        8.96        7.03      1.79 o 
 -15   5   5        8.81       12.22      1.98 o 
 -14   5   5        7.76        5.70      1.62 o 
 -13   5   5        1.12        1.67      1.26 o 
 -12   5   5        1.73        1.28      1.15 o 
 -11   5   5       10.29        9.41      1.61 o 
 -10   5   5       42.53       42.44      2.64 o 
  -9   5   5        5.05        4.96      1.32 o 
  -8   5   5        0.97       -0.87      0.87 o 
  -7   5   5      298.24      307.06      6.18 o 
  -6   5   5      420.41      406.11      7.11 o 
  -5   5   5        0.00        0.81      0.83 o 
  -4   5   5       20.67       25.07      1.62 o 
  -3   5   5      187.71      189.07      2.92 o 
  -2   5   5      197.86      187.91      2.90 o 
  -1   5   5       43.14       46.64      2.68 o 
   0   5   5       23.72       21.13      1.16 o 
   1   5   5       40.03       43.36      1.69 o 
   2   5   5       71.04       72.32      2.11 o 
   3   5   5       15.76       13.14      1.17 o 
   4   5   5        0.82        0.64      0.72 o 
   5   5   5       47.19       46.03      1.85 o 
   6   5   5        2.21        3.57      0.97 o 
   7   5   5       81.62       82.84      3.27 o 
   8   5   5        0.19        1.72      1.09 o 
   9   5   5       38.13       38.53      2.63 o 
  10   5   5        1.48        1.45      1.26 o 
  11   5   5       38.19       36.35      2.82 o 
  12   5   5        4.31        5.14      1.91 o 
  13   5   5        3.77        6.29      1.78 o 
  14   5   5        0.15       -0.07      2.18 o 
  15   5   5        5.56       11.72      4.35 o 
 -18   6   5        0.00        0.12      1.85 o 
 -17   6   5        4.83        3.40      1.71 o 
 -16   6   5        0.98        3.53      1.63 o 
 -15   6   5        0.81       -0.53      1.53 o 
 -14   6   5        4.99        3.09      1.48 o 
 -13   6   5        2.61        1.57      1.32 o 
 -12   6   5       37.77       39.73      2.84 o 
 -11   6   5        0.20       -0.45      1.11 o 
 -10   6   5       10.94       12.51      1.83 o 
  -9   6   5        7.41        6.05      1.39 o 
  -8   6   5        6.82        6.50      1.49 o 
  -7   6   5       18.67       14.15      1.86 o 
  -6   6   5       72.00       75.67      3.25 o 
  -5   6   5       18.74       18.34      1.95 o 
  -4   6   5      188.53      181.09      3.40 o 
  -3   6   5       77.39       77.40      2.02 o 
  -2   6   5        0.42       -0.17      0.67 o 
  -1   6   5        1.33        1.65      0.72 o 
   0   6   5       29.80       26.12      1.35 o 
   1   6   5      139.54      131.06      2.87 o 
   2   6   5       33.49       34.62      1.68 o 
   3   6   5      119.07      115.97      2.76 o 
   4   6   5        9.70        8.85      1.10 o 
   5   6   5        3.76        5.18      1.66 o 
   6   6   5       24.74       24.62      2.77 o 
   7   6   5       19.04       17.11      1.66 o 
   8   6   5        7.18        5.27      1.41 o 
   9   6   5        4.48        6.74      1.55 o 
  10   6   5        1.32        1.95      1.37 o 
  11   6   5       23.57       24.41      2.75 o 
  12   6   5       52.55       52.82      3.91 o 
  13   6   5        0.28        1.81      1.96 o 
  14   6   5        0.73        2.00      1.61 o 
 -17   7   5        0.82        2.96      2.68 o 
 -16   7   5        4.67        2.30      1.59 o 
 -15   7   5        0.60        2.52      1.60 o 
 -14   7   5        1.22        0.99      1.47 o 
 -13   7   5        0.00        1.21      1.33 o 
 -12   7   5       15.07       15.83      2.24 o 
 -11   7   5       22.05       21.43      2.38 o 
 -10   7   5       26.24       25.34      2.47 o 
  -9   7   5        2.20        0.96      1.28 o 
  -8   7   5      132.16      135.90      4.73 o 
  -7   7   5       32.37       30.79      2.47 o 
  -6   7   5       91.46       96.80      3.71 o 
  -5   7   5        6.73        4.67      1.39 o 
  -4   7   5        1.89        0.80      0.92 o 
  -3   7   5      161.09      159.27      3.81 o 
  -2   7   5        0.88       -0.41      0.66 o 
  -1   7   5       51.64       54.67      1.87 o 
   0   7   5        9.66        9.42      1.16 o 
   1   7   5       59.90       51.43      2.04 o 
   2   7   5        3.15        2.45      0.89 o 
   3   7   5        4.14        5.49      1.41 o 
   4   7   5        7.00        7.48      1.38 o 
   5   7   5       12.27       13.13      1.52 o 
   6   7   5        0.24        1.21      1.01 o 
   7   7   5       27.83       29.28      2.11 o 
   8   7   5        0.36        0.51      1.51 o 
   9   7   5        0.43        1.26      1.28 o 
  10   7   5       21.19       25.67      2.66 o 
  11   7   5       83.95       97.25      8.46 o 
  12   7   5       37.26       48.88      5.10 o 
  13   7   5        8.28        9.95      3.08 o 
 -15   8   5        1.04        1.92      2.05 o 
 -14   8   5       12.41       16.41      3.20 o 
 -13   8   5       19.49       26.16      2.92 o 
 -12   8   5        0.62        0.79      1.43 o 
 -11   8   5       28.50       26.13      2.68 o 
 -10   8   5        0.89        0.70      1.33 o 
  -9   8   5        0.71        2.20      1.37 o 
  -8   8   5        3.45        4.95      1.59 o 
  -7   8   5        0.13        1.52      1.30 o 
  -6   8   5       41.16       40.58      2.89 o 
  -5   8   5        9.43        6.69      1.65 o 
  -4   8   5       63.70       66.41      2.84 o 
  -3   8   5       27.87       31.11      1.83 o 
  -2   8   5        0.86       -0.75      0.85 o 
  -1   8   5       37.45       39.14      1.63 o 
   0   8   5        2.19        3.30      0.98 o 
   1   8   5        1.02        0.20      0.87 o 
   2   8   5        8.02        8.89      1.37 o 
   3   8   5        0.63        0.06      0.91 o 
   4   8   5        2.70        3.17      1.13 o 
   5   8   5        0.13        0.53      1.04 o 
   6   8   5        0.58        1.22      1.10 o 
   7   8   5        0.01       -1.08      1.09 o 
   8   8   5       10.07       11.82      2.38 o 
   9   8   5       14.21       11.69      2.11 o 
  10   8   5       10.07        7.74      2.90 o 
  11   8   5        8.19        5.52      1.80 o 
 -13   9   5        1.68        2.11      1.80 o 
 -12   9   5       21.41       22.78      2.78 o 
 -11   9   5        7.11        6.22      2.64 o 
 -10   9   5        8.50        8.12      2.03 o 
  -9   9   5        0.41        1.00      1.57 o 
  -8   9   5        1.91        0.39      1.48 o 
  -7   9   5        0.21        0.60      1.41 o 
  -6   9   5        1.35        2.32      1.46 o 
  -5   9   5        0.29        1.67      1.97 o 
  -4   9   5        1.20        2.63      1.46 o 
  -3   9   5        5.22        6.69      1.28 o 
  -2   9   5        3.36        3.44      1.00 o 
  -1   9   5        4.15        1.57      1.27 o 
   0   9   5        9.86        7.59      1.62 o 
   1   9   5       35.60       35.36      3.04 o 
   2   9   5        3.21        2.12      1.17 o 
   3   9   5        3.45        2.02      1.23 o 
   4   9   5        6.85        2.59      1.26 o 
   5   9   5        4.45        3.71      1.38 o 
   6   9   5        0.12        0.26      1.23 o 
   7   9   5        0.20       -0.01      1.29 o 
   8   9   5        4.23        9.07      1.97 o 
   9   9   5        5.27        5.63      2.24 o 
 -10  10   5       10.31        9.18      2.21 o 
  -9  10   5        2.51        2.50      2.14 o 
  -8  10   5        2.11        3.37      1.74 o 
  -7  10   5        0.41        0.30      1.16 o 
  -6  10   5        0.81        1.77      1.35 o 
  -5  10   5       10.22       10.52      1.76 o 
  -4  10   5        3.26        4.71      1.44 o 
  -3  10   5        7.09        6.70      1.58 o 
  -2  10   5        0.93        1.97      2.03 o 
  -1  10   5        8.77        7.65      1.88 o 
   0  10   5        0.03        1.44      1.45 o 
   1  10   5        1.54        2.31      1.55 o 
   2  10   5       33.87       37.36      3.02 o 
   3  10   5       16.13       19.32      2.12 o 
   4  10   5        3.46        4.12      1.50 o 
   5  10   5        3.63        3.25      1.47 o 
   6  10   5        2.92        2.61      1.49 o 
  -5  11   5        7.96        9.53      3.69 o 
  -4  11   5        1.77        1.14      1.92 o 
  -3  11   5        3.54        3.78      2.88 o 
  -2  11   5        0.05       -1.30      2.68 o 
  -1  11   5        1.16        1.31      2.18 o 
   0  11   5        2.75        2.10      1.73 o 
   1  11   5        1.26        7.81      3.09 o 
 -20   0   6        8.22        3.83      2.79 o 
 -19   0   6       30.28       29.29      4.82 o 
 -18   0   6       13.40       15.70      3.97 o 
 -17   0   6       69.37       61.42      6.06 o 
 -16   0   6      165.44      162.84      8.99 o 
 -15   0   6       53.20       48.77      5.47 o 
 -14   0   6       27.41       26.61      4.23 o 
 -13   0   6        4.21        5.08      1.62 o 
 -12   0   6        7.18        4.49      1.68 o 
 -11   0   6        1.54        3.03      1.41 o 
 -10   0   6        7.75        7.37      1.69 o 
  -9   0   6       90.76       98.58      4.05 o 
  -8   0   6      476.14      502.32      9.47 o 
  -7   0   6        1.00        1.31      1.16 o 
  -6   0   6        8.72        6.47      1.56 o 
  -5   0   6        2.64        6.46      1.55 o 
  -4   0   6       43.33       29.51      2.35 o 
  -3   0   6      352.61      362.61      7.36 o 
  -2   0   6       11.67       12.46      1.72 o 
  -1   0   6      102.53      109.89      3.80 o 
   0   0   6        3.68        9.50      1.73 o 
   1   0   6      277.95      275.00     11.25 o 
   2   0   6       23.53       22.58      3.16 o 
   3   0   6        4.32        3.33      1.80 o 
   4   0   6       11.91       10.42      1.66 o 
   5   0   6      412.04      432.95      8.42 o 
   6   0   6      312.11      316.61      7.51 o 
   7   0   6       83.40       99.97     12.22 o 
   8   0   6        0.44        1.30      1.38 o 
   9   0   6        0.02        0.80      1.28 o 
  10   0   6        7.96        7.84      1.79 o 
  11   0   6       22.12       20.38      2.57 o 
  12   0   6       10.31       10.70      2.54 o 
  13   0   6       11.32        6.60      2.17 o 
  14   0   6       10.99       10.12      3.50 o 
  15   0   6        0.25        1.27      2.88 o 
  16   0   6       12.95       12.12      3.69 o 
 -20   1   6        2.23        7.43      2.34 o 
 -19   1   6       13.69       12.17      2.73 o 
 -18   1   6        5.53        6.22      2.79 o 
 -17   1   6       27.49       32.24      7.15 o 
 -16   1   6       18.79       19.99      4.86 o 
 -15   1   6      131.81      127.05      5.49 o 
 -14   1   6       21.36       22.84      3.02 o 
 -13   1   6        1.22        0.91      1.38 o 
 -12   1   6       27.04       24.79      2.12 o 
 -11   1   6        5.06        5.27      1.28 o 
 -10   1   6       53.71       53.75      2.29 o 
  -9   1   6       77.60       79.67      2.64 o 
  -8   1   6       21.28       19.74      1.54 o 
  -7   1   6       16.98       21.34      1.54 o 
  -6   1   6       37.93       37.24      1.85 o 
  -5   1   6       23.93       20.39      1.48 o 
  -4   1   6        1.82        1.98      0.91 o 
  -3   1   6       17.64       18.30      1.65 o 
  -2   1   6      236.38      251.37      4.77 o 
  -1   1   6      244.15      275.61      4.39 o 
   0   1   6       17.52       20.05      1.38 o 
   1   1   6        2.12        3.45      0.87 o 
   2   1   6        1.42        1.86      1.45 o 
   3   1   6        0.00       -0.05      1.03 o 
   4   1   6       79.40       85.61      3.56 o 
   5   1   6      171.50      165.30      3.51 o 
   6   1   6      373.11      382.55      5.72 o 
   7   1   6       70.91       74.24      2.55 o 
   8   1   6        4.09        2.34      0.96 o 
   9   1   6        6.15        6.59      1.27 o 
  10   1   6       22.29       21.36      1.79 o 
  11   1   6       49.73       50.78      2.54 o 
  12   1   6       55.76       61.57      3.28 o 
  13   1   6        6.51        5.41      3.07 o 
  14   1   6        0.28       -0.90      1.51 o 
  15   1   6        0.04       -1.39      1.88 o 
  16   1   6        0.94        1.92      2.59 o 
 -20   2   6        2.12        0.63      2.06 o 
 -19   2   6        0.82       -1.65      1.80 o 
 -18   2   6        2.41        5.92      2.11 o 
 -17   2   6        2.19        2.93      2.06 o 
 -16   2   6       67.71       77.35      4.59 o 
 -15   2   6       67.89       63.02      3.25 o 
 -14   2   6        0.00        0.88      1.04 o 
 -13   2   6       17.33       20.47      2.80 o 
 -12   2   6       12.78       15.02      2.27 o 
 -11   2   6        0.14       -0.19      0.88 o 
 -10   2   6        2.74        2.70      0.97 o 
  -9   2   6       20.78       20.79      1.89 o 
  -8   2   6      156.84      159.34      3.56 o 
  -7   2   6      150.54      150.26      3.42 o 
  -6   2   6        0.03       -0.23      0.77 o 
  -5   2   6       92.80       92.82      2.67 o 
  -4   2   6      308.57      300.75      4.81 o 
  -3   2   6       36.05       33.82      1.74 o 
  -2   2   6      332.23      334.73      5.96 o 
  -1   2   6      119.81      122.60      2.91 o 
   0   2   6       45.34       49.30      1.95 o 
   1   2   6       11.83       11.22      1.39 o 
   2   2   6        0.00        0.33      0.93 o 
   3   2   6        0.00        0.96      0.76 o 
   4   2   6        1.64        1.66      0.86 o 
   5   2   6       76.71       85.02      2.94 o 
   6   2   6       17.82       18.51      1.54 o 
   7   2   6       63.13       70.25      2.52 o 
   8   2   6        3.17        2.57      1.05 o 
   9   2   6       20.43       23.15      1.81 o 
  10   2   6       32.15       37.00      2.90 o 
  11   2   6        1.88        2.45      1.27 o 
  12   2   6       10.58        9.23      1.90 o 
  13   2   6       17.83       19.97      2.36 o 
  14   2   6        4.44        4.52      1.69 o 
  15   2   6       14.75       11.15      2.21 o 
 -19   3   6        0.05       -1.26      1.79 o 
 -18   3   6        1.98        3.77      2.01 o 
 -17   3   6        8.48        6.23      1.78 o 
 -16   3   6       29.80       34.00      2.75 o 
 -15   3   6        5.41        7.72      1.64 o 
 -14   3   6       27.37       28.14      2.44 o 
 -13   3   6        2.68        5.20      1.31 o 
 -12   3   6        0.85        2.12      1.17 o 
 -11   3   6        0.14       -0.27      1.08 o 
 -10   3   6        5.35        5.03      1.36 o 
  -9   3   6       59.31       67.68      3.07 o 
  -8   3   6       74.83       73.60      2.56 o 
  -7   3   6      213.11      215.47      6.94 o 
  -6   3   6       45.31       44.04      1.98 o 
  -5   3   6        1.21        0.54      0.82 o 
  -4   3   6       25.06       20.65      2.21 o 
  -3   3   6       37.86       37.06      1.83 o 
  -2   3   6        3.36        1.47      0.87 o 
  -1   3   6        7.97        7.07      1.09 o 
   0   3   6       14.85       16.43      1.77 o 
   1   3   6       22.97       20.08      1.72 o 
   2   3   6       19.00       20.73      1.73 o 
   3   3   6        4.57        4.39      0.97 o 
   4   3   6       19.92       19.65      1.45 o 
   5   3   6      370.13      377.34      8.17 o 
   6   3   6       59.99       66.57      2.22 o 
   7   3   6      342.04      364.74      5.87 o 
   8   3   6        0.00        0.36      0.94 o 
   9   3   6       74.25       79.86      3.44 o 
  10   3   6        0.89        0.24      1.27 o 
  11   3   6        5.22        7.52      1.74 o 
  12   3   6       47.68       53.06      3.29 o 
  13   3   6        6.70       10.17      2.03 o 
  14   3   6        7.82       14.80      2.29 o 
  15   3   6        8.33        9.73      2.13 o 
 -19   4   6        2.08        7.24      2.33 o 
 -18   4   6        5.92        3.36      1.74 o 
 -17   4   6        0.46        1.47      1.57 o 
 -16   4   6        0.42        1.95      1.38 o 
 -15   4   6        1.86        3.61      1.51 o 
 -14   4   6       34.27       30.76      2.67 o 
 -13   4   6      117.64      111.20      4.16 o 
 -12   4   6        0.04        0.48      1.12 o 
 -11   4   6       68.95       69.44      3.35 o 
 -10   4   6       22.63       22.32      4.01 o 
  -9   4   6        1.51        2.30      1.53 o 
  -8   4   6        1.61        1.90      1.15 o 
  -7   4   6        0.09        0.00      0.86 o 
  -6   4   6      123.57      137.58      4.29 o 
  -5   4   6       55.44       53.00      2.22 o 
  -4   4   6       18.70       19.85      2.20 o 
  -3   4   6      123.17      119.49      3.13 o 
  -2   4   6      706.83      682.99      8.09 o 
  -1   4   6        1.09        0.86      0.85 o 
   0   4   6        6.23        3.34      1.13 o 
   1   4   6        0.07        0.00      0.88 o 
   2   4   6       24.47       22.26      1.90 o 
   3   4   6       10.70       11.02      1.17 o 
   4   4   6       63.13       65.97      2.10 o 
   5   4   6       88.88       94.90      2.82 o 
   6   4   6        8.54        8.92      1.29 o 
   7   4   6       97.49      104.86      3.59 o 
   8   4   6        0.02        1.60      1.16 o 
   9   4   6        0.40        0.64      1.71 o 
  10   4   6        0.27        1.04      1.30 o 
  11   4   6        3.36        3.15      1.54 o 
  12   4   6        1.65        1.17      1.50 o 
  13   4   6       36.16       42.78      3.25 o 
  14   4   6        0.32        0.34      2.44 o 
 -18   5   6        1.15        3.53      1.65 o 
 -17   5   6       32.89       39.56      3.21 o 
 -16   5   6       21.30       21.51      2.57 o 
 -15   5   6       17.22       12.64      2.34 o 
 -14   5   6        0.10        0.82      1.32 o 
 -13   5   6        0.98        2.23      1.39 o 
 -12   5   6        0.64        0.49      1.20 o 
 -11   5   6        2.09        2.80      1.67 o 
 -10   5   6       11.28        8.33      1.69 o 
  -9   5   6       16.03       18.57      4.00 o 
  -8   5   6        4.77        6.02      1.50 o 
  -7   5   6      469.80      502.18      8.50 o 
  -6   5   6       27.10       21.96      2.18 o 
  -5   5   6        0.03       -0.58      0.81 o 
  -4   5   6        8.50       10.46      1.33 o 
  -3   5   6       26.52       23.41      1.66 o 
  -2   5   6      254.29      252.93      5.73 o 
  -1   5   6        5.45        5.53      1.11 o 
   0   5   6      236.94      214.10      4.99 o 
   1   5   6       11.59        4.47      1.78 o 
   2   5   6        6.64        6.19      1.35 o 
   3   5   6        2.52        3.96      1.01 o 
   4   5   6       16.19       14.61      1.30 o 
   5   5   6      128.27      120.18      3.84 o 
   6   5   6        1.89        2.14      1.25 o 
   7   5   6        5.94        6.24      1.47 o 
   8   5   6        7.91        4.96      3.36 o 
   9   5   6       51.85       53.08      3.13 o 
  10   5   6        0.10       -0.33      1.38 o 
  11   5   6        1.90        2.54      1.58 o 
  12   5   6        1.54        3.54      1.66 o 
  13   5   6        4.84        5.95      1.76 o 
 -17   6   6        8.42        5.86      1.80 o 
 -16   6   6        0.00        0.48      1.45 o 
 -15   6   6        2.15        2.58      1.88 o 
 -14   6   6        0.02        3.44      1.58 o 
 -13   6   6        0.01        1.32      1.77 o 
 -12   6   6        0.64        0.62      1.28 o 
 -11   6   6        4.12        3.76      1.46 o 
 -10   6   6        9.97        7.44      1.71 o 
  -9   6   6        0.04       -0.44      1.15 o 
  -8   6   6       24.18       25.89      3.60 o 
  -7   6   6       55.59       49.40      3.41 o 
  -6   6   6      118.05      120.37      4.13 o 
  -5   6   6       22.35       19.54      2.08 o 
  -4   6   6        4.49        1.79      0.98 o 
  -3   6   6        1.82        1.37      0.93 o 
  -2   6   6        0.00        0.32      0.94 o 
  -1   6   6       24.34       20.87      1.99 o 
   0   6   6        0.66        0.40      0.86 o 
   1   6   6        0.48        0.18      1.07 o 
   2   6   6        0.50       -1.01      1.01 o 
   3   6   6       16.62       13.19      1.49 o 
   4   6   6        6.20        4.65      1.21 o 
   5   6   6        0.75        1.57      0.98 o 
   6   6   6        3.52        3.17      1.69 o 
   7   6   6       24.09       26.13      2.32 o 
   8   6   6       25.23       32.41      2.61 o 
   9   6   6        9.31       13.67      2.05 o 
  10   6   6       16.65       15.61      2.20 o 
  11   6   6       24.71       22.80      3.56 o 
  12   6   6        2.91        2.11      1.92 o 
 -15   7   6        3.73        4.77      1.79 o 
 -14   7   6        1.29        0.90      1.62 o 
 -13   7   6        3.43        8.15      3.06 o 
 -12   7   6       14.36       13.92      2.24 o 
 -11   7   6        6.99        4.70      1.78 o 
 -10   7   6        0.02       -0.82      1.37 o 
  -9   7   6       19.64       15.54      2.18 o 
  -8   7   6       14.34        9.51      3.41 o 
  -7   7   6        3.03        0.67      1.34 o 
  -6   7   6        5.63        4.16      1.52 o 
  -5   7   6        6.79        6.28      2.15 o 
  -4   7   6       11.13       13.80      1.96 o 
  -3   7   6       11.75        6.00      1.46 o 
  -2   7   6       26.42       23.41      2.14 o 
  -1   7   6       33.53       33.73      3.23 o 
   0   7   6       36.76       38.58      6.40 o 
   1   7   6       17.74       15.80      1.95 o 
   2   7   6        6.72        4.96      1.53 o 
   3   7   6        1.31       -1.03      1.03 o 
   4   7   6       11.39        8.05      2.77 o 
   5   7   6        0.03        0.10      0.97 o 
   6   7   6        0.60        3.11      1.39 o 
   7   7   6        0.01        0.40      1.31 o 
   8   7   6       20.27       27.29      3.09 o 
   9   7   6       11.53        5.58      2.28 o 
  10   7   6       11.37        7.79      1.93 o 
  11   7   6       10.76        6.70      1.95 o 
 -14   8   6        0.20        0.06      2.37 o 
 -13   8   6        0.07       -0.26      1.36 o 
 -12   8   6        0.65       -1.10      1.48 o 
 -11   8   6        4.06        6.03      1.82 o 
 -10   8   6        6.39        3.54      1.73 o 
  -9   8   6        1.37        2.04      1.55 o 
  -8   8   6        0.12        0.71      1.46 o 
  -7   8   6        3.81        2.28      1.46 o 
  -6   8   6       12.34       15.56      2.14 o 
  -5   8   6        3.22        4.31      1.64 o 
  -4   8   6       13.24        8.62      1.77 o 
  -3   8   6        0.47        0.75      1.48 o 
  -2   8   6        0.25       -1.48      1.48 o 
  -1   8   6        5.40        2.43      1.93 o 
   0   8   6        2.76        2.55      1.39 o 
   1   8   6        6.52        3.45      1.51 o 
   2   8   6        0.80        0.39      1.62 o 
   3   8   6       32.79       38.52      3.52 o 
   4   8   6       20.50       20.75      2.35 o 
   5   8   6        0.23       -0.12      1.66 o 
   6   8   6        0.81        0.96      1.26 o 
   7   8   6        0.33       -1.24      1.32 o 
   8   8   6        4.48        4.04      1.69 o 
   9   8   6        7.38        6.73      2.04 o 
 -11   9   6        7.78        3.24      2.52 o 
 -10   9   6        0.10        2.13      1.66 o 
  -9   9   6        5.77        6.91      1.97 o 
  -8   9   6        0.17        2.58      1.65 o 
  -7   9   6        5.31        8.61      2.03 o 
  -6   9   6        3.80        5.21      1.82 o 
  -5   9   6        8.53        8.15      1.92 o 
  -4   9   6        0.05        0.56      1.49 o 
  -3   9   6        0.01        0.78      1.84 o 
  -2   9   6        3.68        2.52      2.04 o 
  -1   9   6        0.70        2.11      1.82 o 
   0   9   6        0.35        1.55      2.59 o 
   1   9   6        0.08        1.38      2.82 o 
   2   9   6        2.96        3.20      2.08 o 
   3   9   6        1.54        0.82      1.89 o 
   4   9   6        0.67        4.05      2.27 o 
   5   9   6        0.65        1.83      1.66 o 
   6   9   6        2.59        3.17      1.81 o 
   7   9   6        0.93       -0.41      1.94 o 
  -7  10   6        0.96        2.38      2.71 o 
  -6  10   6        0.15       -0.89      1.50 o 
  -5  10   6        6.55        4.01      1.62 o 
  -4  10   6       14.22       11.78      2.84 o 
  -3  10   6        0.89        2.52      2.95 o 
  -2  10   6        0.39       -2.14      2.14 o 
  -1  10   6        0.02       -2.48      2.54 o 
   0  10   6        1.33        2.14      3.02 o 
   1  10   6        0.28       -1.13      3.07 o 
   2  10   6       14.81       17.98      4.82 o 
   3  10   6        3.35        3.47      3.24 o 
 -19   1   7        0.08       -0.22      2.41 o 
 -18   1   7        2.16        0.90      1.89 o 
 -17   1   7        2.18        0.82      1.92 o 
 -16   1   7        3.91        7.54      2.41 o 
 -15   1   7        1.54        1.21      1.58 o 
 -14   1   7        8.54        9.42      1.76 o 
 -13   1   7        0.02        1.11      1.09 o 
 -12   1   7        0.98        1.59      1.16 o 
 -11   1   7        2.94        3.81      1.22 o 
 -10   1   7       32.45       37.08      2.79 o 
  -9   1   7       59.67       56.02      2.42 o 
  -8   1   7      120.71      123.77      3.34 o 
  -7   1   7        8.27        9.56      1.48 o 
  -6   1   7        1.33        1.35      1.45 o 
  -5   1   7        1.84        0.69      0.86 o 
  -4   1   7        1.58        2.66      0.94 o 
  -3   1   7       95.76       96.30      5.64 o 
  -2   1   7       16.50       19.58      1.55 o 
  -1   1   7       29.56       31.17      1.80 o 
   0   1   7        6.70        3.75      1.20 o 
   1   1   7       20.31       12.06      1.97 o 
   2   1   7        8.43        6.91      1.67 o 
   3   1   7        4.55        4.65      2.69 o 
   4   1   7       12.22       10.82      2.04 o 
   5   1   7       27.43       29.89      4.05 o 
   6   1   7       95.28      111.19      4.92 o 
   7   1   7        8.12        7.30      2.01 o 
   8   1   7       40.77       40.69      4.69 o 
   9   1   7       15.91       16.35      3.45 o 
  10   1   7        0.52       -1.44      1.44 o 
  11   1   7        4.92        2.40      1.78 o 
  12   1   7        1.40        0.17      2.45 o 
  13   1   7       10.94       16.01      4.11 o 
  14   1   7        5.17        3.92      2.06 o 
 -19   2   7        6.54        8.38      2.37 o 
 -18   2   7        3.26        4.80      2.11 o 
 -17   2   7        0.00       -0.25      1.78 o 
 -16   2   7       73.73       66.69      4.56 o 
 -15   2   7       20.88       21.11      3.74 o 
 -14   2   7       12.54        9.97      1.76 o 
 -13   2   7        3.77        2.56      1.92 o 
 -12   2   7        1.94        2.34      1.28 o 
 -11   2   7        0.00        3.79      1.33 o 
 -10   2   7       10.61       10.53      1.43 o 
  -9   2   7        4.34        2.29      1.01 o 
  -8   2   7       27.56       25.79      2.29 o 
  -7   2   7        0.00        1.33      0.90 o 
  -6   2   7        9.71        9.21      1.98 o 
  -5   2   7        3.43        5.09      1.08 o 
  -4   2   7       44.68       50.68      2.21 o 
  -3   2   7       11.67       11.62      1.36 o 
  -2   2   7       39.41       36.49      2.24 o 
  -1   2   7       62.02       65.71      2.41 o 
   0   2   7        3.28        1.91      1.09 o 
   1   2   7        3.02        1.29      1.05 o 
   2   2   7       26.98       23.56      2.53 o 
   3   2   7        1.17       -0.30      1.04 o 
   4   2   7       25.81       27.63      2.77 o 
   5   2   7       36.62       39.78      4.65 o 
   6   2   7      243.13      266.26      7.63 o 
   7   2   7       46.78       42.78      3.47 o 
   8   2   7        0.94        1.55      3.16 o 
   9   2   7        1.92        1.12      2.80 o 
  10   2   7        6.66       10.97      2.32 o 
  11   2   7        0.01        0.62      2.40 o 
  12   2   7       18.93       17.42      4.03 o 
  13   2   7        1.45       -0.17      1.91 o 
 -18   3   7        1.92        2.56      2.51 o 
 -17   3   7        1.39        0.62      2.37 o 
 -16   3   7        2.11        2.17      1.60 o 
 -15   3   7        2.81        1.44      1.45 o 
 -14   3   7        3.44        2.97      1.45 o 
 -13   3   7        1.03        0.63      1.21 o 
 -12   3   7        2.23        2.27      1.30 o 
 -11   3   7        6.87        9.39      1.64 o 
 -10   3   7        0.15        2.20      1.24 o 
  -9   3   7       44.90       35.90      2.56 o 
  -8   3   7      228.19      246.94      4.87 o 
  -7   3   7       75.55       83.45      2.86 o 
  -6   3   7        7.78        7.81      1.27 o 
  -5   3   7        0.02       -1.10      1.10 o 
  -4   3   7       10.36       10.41      1.32 o 
  -3   3   7      151.37      151.08      3.61 o 
  -2   3   7       31.02       30.14      3.98 o 
  -1   3   7       21.96       22.05      1.92 o 
   0   3   7       33.26       31.23      4.52 o 
   1   3   7        0.73        0.39      0.97 o 
   2   3   7        6.74        9.89      1.45 o 
   3   3   7        7.38        9.51      1.92 o 
   4   3   7       61.01       57.10      3.68 o 
   5   3   7        3.29        0.14      1.39 o 
   6   3   7       17.92       14.98      2.39 o 
   7   3   7        2.96        4.41      2.79 o 
   8   3   7        0.10        0.46      1.56 o 
   9   3   7       27.33       29.60      4.68 o 
  10   3   7        0.45        2.88      2.76 o 
  11   3   7       24.09       24.97      4.74 o 
  12   3   7       28.92       34.87      5.41 o 
  13   3   7        4.01        9.48      2.59 o 
 -18   4   7        1.67        5.92      2.31 o 
 -17   4   7       18.37       21.41      2.64 o 
 -16   4   7        2.93        3.14      1.64 o 
 -15   4   7        8.96       10.13      2.99 o 
 -14   4   7        0.45       -0.37      1.42 o 
 -13   4   7        0.35        3.00      1.50 o 
 -12   4   7        3.22        1.43      1.38 o 
 -11   4   7        3.38        0.76      2.28 o 
 -10   4   7        0.74        0.67      1.16 o 
  -9   4   7        0.61        2.36      1.21 o 
  -8   4   7       14.97       17.31      2.04 o 
  -7   4   7      171.78      186.91      5.84 o 
  -6   4   7        0.16        1.13      0.91 o 
  -5   4   7        0.23       -0.49      0.83 o 
  -4   4   7        4.58        4.15      1.08 o 
  -3   4   7       88.75       83.15      2.79 o 
  -2   4   7       66.35       66.63      2.54 o 
  -1   4   7        2.19       -0.55      0.94 o 
   0   4   7        7.12        9.80      2.11 o 
   1   4   7        9.36       10.32      2.19 o 
   2   4   7       20.80       18.29      2.73 o 
   3   4   7        1.92        1.82      1.44 o 
   4   4   7       11.45        7.93      1.93 o 
   5   4   7        0.54        2.28      2.11 o 
   6   4   7       82.14       86.34      4.67 o 
   7   4   7        2.87        1.12      1.62 o 
   8   4   7       12.70        9.39      3.04 o 
   9   4   7        2.49       -0.42      2.23 o 
  10   4   7       10.41       10.18      3.38 o 
  11   4   7        0.00        1.21      2.59 o 
  12   4   7        0.18       -1.52      2.34 o 
 -17   5   7        2.93        5.07      2.19 o 
 -16   5   7        1.10        3.47      3.05 o 
 -15   5   7        0.40        2.53      1.63 o 
 -14   5   7        0.30       -1.40      1.49 o 
 -13   5   7        5.37        5.68      1.72 o 
 -12   5   7        0.64        1.51      1.77 o 
 -11   5   7        0.82        1.83      1.48 o 
 -10   5   7        0.39        1.53      1.69 o 
  -9   5   7       42.76       39.02      2.83 o 
  -8   5   7        1.78        1.64      2.18 o 
  -7   5   7        2.91        3.77      1.39 o 
  -6   5   7        1.83        1.87      1.28 o 
  -5   5   7        3.07        3.73      1.17 o 
  -4   5   7       30.71       31.16      2.01 o 
  -3   5   7        0.00        0.55      0.93 o 
  -2   5   7       24.75       25.79      2.24 o 
  -1   5   7        2.19        5.96      1.41 o 
   0   5   7       57.49       55.08      2.92 o 
   1   5   7        2.18        1.60      1.20 o 
   2   5   7       33.62       35.26      2.84 o 
   3   5   7       25.43       26.49      2.49 o 
   4   5   7        5.60        3.59      1.71 o 
   5   5   7       37.36       36.07      3.26 o 
   6   5   7       15.69       20.27      3.89 o 
   7   5   7       39.83       44.99      6.46 o 
   8   5   7        2.15        0.79      2.45 o 
   9   5   7        5.79        3.66      2.76 o 
  10   5   7        0.56        0.73      2.79 o 
  11   5   7       20.12       15.67      4.14 o 
 -15   6   7        2.09        5.76      1.87 o 
 -14   6   7        9.52       10.19      2.20 o 
 -13   6   7        0.39        4.07      1.77 o 
 -12   6   7        5.74        8.34      3.06 o 
 -11   6   7        0.14        1.04      1.44 o 
 -10   6   7       30.17       29.73      2.74 o 
  -9   6   7        8.37        9.49      2.73 o 
  -8   6   7        0.55        1.64      1.46 o 
  -7   6   7       45.70       47.50      3.07 o 
  -6   6   7        3.25        2.61      1.80 o 
  -5   6   7       11.17       11.55      1.81 o 
  -4   6   7       28.05       26.03      5.44 o 
  -3   6   7      109.71      102.74      4.28 o 
  -2   6   7       41.58       46.23      2.87 o 
  -1   6   7        9.59       11.27      2.74 o 
   0   6   7        0.03        0.41      1.11 o 
   1   6   7       15.30       15.69      2.42 o 
   2   6   7       11.05       11.50      1.83 o 
   3   6   7       11.72        6.71      2.11 o 
   4   6   7        1.42        1.08      1.39 o 
   5   6   7       11.96        8.17      3.13 o 
   6   6   7        0.05       -2.09      2.09 o 
   7   6   7        2.20        0.90      2.59 o 
   8   6   7        0.28       -0.31      2.68 o 
   9   6   7        6.97        9.16      3.35 o 
  10   6   7        1.70        1.89      2.76 o 
 -14   7   7        4.97       11.35      2.18 o 
 -13   7   7        6.54       11.36      2.11 o 
 -12   7   7        3.62        7.17      1.96 o 
 -11   7   7        6.10        5.87      1.81 o 
 -10   7   7        2.49        1.94      1.62 o 
  -9   7   7        0.57        0.40      1.44 o 
  -8   7   7        0.05        1.09      1.56 o 
  -7   7   7       16.30       13.82      2.21 o 
  -6   7   7        0.06       -0.81      1.31 o 
  -5   7   7       16.18       16.10      2.25 o 
  -4   7   7       48.31       47.67      3.08 o 
  -3   7   7       39.13       38.85      7.10 o 
  -2   7   7        0.03        0.06      1.26 o 
  -1   7   7        8.29        7.49      1.85 o 
   0   7   7       17.24       19.22      3.73 o 
   1   7   7       13.20       13.78      2.00 o 
   2   7   7        0.06        0.12      1.26 o 
   3   7   7        5.39        1.77      1.75 o 
   4   7   7        7.39        1.49      2.57 o 
   5   7   7        0.75        0.73      2.59 o 
   6   7   7        0.83       -1.97      2.09 o 
   7   7   7        7.56        7.22      3.38 o 
   8   7   7        0.51        4.40      3.07 o 
 -12   8   7        0.12       -0.45      2.01 o 
 -11   8   7        3.10        5.77      1.87 o 
 -10   8   7        1.01        2.67      1.58 o 
  -9   8   7        0.00        1.90      1.63 o 
  -8   8   7        1.10        0.78      1.58 o 
  -7   8   7        0.58        1.97      1.67 o 
  -6   8   7        0.91        2.56      2.02 o 
  -5   8   7        8.79        6.47      1.85 o 
  -4   8   7        2.48        1.31      1.95 o 
  -3   8   7        1.28       -1.28      1.86 o 
  -2   8   7        0.03       -0.07      1.75 o 
  -1   8   7       14.83       14.13      3.41 o 
   0   8   7        3.29        1.29      1.51 o 
   1   8   7       19.33       18.09      2.79 o 
   2   8   7       10.36        9.26      1.93 o 
   3   8   7        0.99        0.10      1.85 o 
   4   8   7        2.06        2.31      1.88 o 
   5   8   7        0.03        0.37      2.42 o 
   6   8   7        2.97        5.21      3.30 o 
  -8   9   7        1.05        1.87      1.76 o 
  -7   9   7        0.62        0.51      1.75 o 
  -6   9   7        7.56       10.21      2.19 o 
  -5   9   7        9.35        9.08      2.60 o 
  -4   9   7        8.39        8.11      2.70 o 
  -3   9   7        3.87        2.24      2.17 o 
  -2   9   7        3.95        1.67      2.15 o 
  -1   9   7        0.51        0.01      1.90 o 
   0   9   7        1.15        1.61      2.90 o 
   1   9   7       12.67       14.24      4.03 o 
   2   9   7        9.60        9.37      2.61 o 
   3   9   7        1.42        0.68      2.00 o 
 -18   0   8       13.37       13.25      4.09 o 
 -17   0   8        0.66        4.85      2.90 o 
 -16   0   8       58.24       55.47      6.37 o 
 -15   0   8        0.00        3.02      2.51 o 
 -14   0   8        2.41        2.23      2.37 o 
 -13   0   8        0.12       -1.83      2.23 o 
 -12   0   8        4.51        1.02      3.61 o 
 -11   0   8        1.63        0.94      1.51 o 
 -10   0   8       32.55       42.92      3.43 o 
  -9   0   8       17.31       20.63      2.65 o 
  -8   0   8        4.82        6.17      2.71 o 
  -7   0   8        9.29       10.96      2.86 o 
  -6   0   8        0.01       -0.30      1.18 o 
  -5   0   8       20.38       21.53      2.47 o 
  -4   0   8        2.13        0.60      2.04 o 
  -3   0   8       31.87       31.01      2.77 o 
  -2   0   8      113.25      114.39      4.62 o 
  -1   0   8      117.64      127.07      7.36 o 
   0   0   8        1.15        5.55      2.59 o 
   1   0   8       19.18       31.68      4.37 o 
   2   0   8       32.87       31.32      4.37 o 
   3   0   8       16.08       22.41      3.89 o 
   4   0   8        2.42        0.76      2.17 o 
   5   0   8      213.43      250.51     10.94 o 
   6   0   8      242.25      281.52     11.95 o 
   7   0   8       23.74       18.44      4.17 o 
   8   0   8        1.78        4.00      2.93 o 
   9   0   8        0.60        3.78      2.90 o 
  10   0   8       22.55       16.43      4.23 o 
  11   0   8        0.30        3.38      3.44 o 
  12   0   8        0.52       -1.78      2.82 o 
 -18   1   8        7.17       -0.62      2.88 o 
 -17   1   8       13.13       18.54      3.08 o 
 -16   1   8       44.41       37.97      4.45 o 
 -15   1   8        3.55        3.69      1.90 o 
 -14   1   8        4.09        3.05      1.52 o 
 -13   1   8        3.77        2.46      1.42 o 
 -12   1   8        0.68       -0.36      1.25 o 
 -11   1   8        0.52        1.80      1.12 o 
 -10   1   8        0.38        1.50      1.10 o 
  -9   1   8      172.98      177.87      4.33 o 
  -8   1   8       94.85       96.88      4.05 o 
  -7   1   8        0.94       -0.82      0.82 o 
  -6   1   8        4.65        4.02      1.59 o 
  -5   1   8       13.46       10.63      1.43 o 
  -4   1   8        0.88       -0.90      0.90 o 
  -3   1   8       10.90       10.00      1.41 o 
  -2   1   8        0.01       -0.80      0.80 o 
  -1   1   8        3.92        4.51      1.36 o 
   0   1   8        9.90        6.10      1.85 o 
   1   1   8        8.88       11.33      2.19 o 
   2   1   8        0.00        1.27      1.54 o 
   3   1   8       29.71       28.85      3.07 o 
   4   1   8        5.94        5.06      1.86 o 
   5   1   8      156.14      163.64      6.29 o 
   6   1   8       74.20       72.94      7.84 o 
   7   1   8        1.48        3.35      1.80 o 
   8   1   8       40.85       54.28      6.82 o 
   9   1   8        0.09       -0.54      1.72 o 
  10   1   8        6.98        9.93      2.51 o 
  11   1   8        0.05        0.82      2.55 o 
  12   1   8        6.32       13.25      4.34 o 
 -17   2   8        2.71       -0.55      1.72 o 
 -16   2   8        1.24        2.04      1.65 o 
 -15   2   8        4.65        5.10      1.66 o 
 -14   2   8        0.16        0.39      1.37 o 
 -13   2   8        5.23        4.92      1.55 o 
 -12   2   8        0.36       -0.25      1.27 o 
 -11   2   8        3.64        5.09      1.60 o 
 -10   2   8       32.67       39.95      2.87 o 
  -9   2   8        7.29        5.51      1.25 o 
  -8   2   8       19.38       18.81      1.77 o 
  -7   2   8       68.76       79.48      2.95 o 
  -6   2   8        5.34        4.87      1.20 o 
  -5   2   8        7.73        7.50      1.31 o 
  -4   2   8       13.78       13.98      2.37 o 
  -3   2   8        2.74        1.73      1.03 o 
  -2   2   8       10.19        9.52      1.55 o 
  -1   2   8        1.01        1.68      1.16 o 
   0   2   8        0.01        0.00      1.28 o 
   1   2   8        2.04        4.02      1.69 o 
   2   2   8        0.13        2.66      1.69 o 
   3   2   8        0.00       -0.48      1.61 o 
   4   2   8       68.11       72.19      4.39 o 
   5   2   8        0.00       -0.83      1.37 o 
   6   2   8       86.93       90.96      5.60 o 
   7   2   8        5.38        2.57      1.82 o 
   8   2   8        7.50        9.10      3.48 o 
   9   2   8        1.47        0.36      1.93 o 
  10   2   8        2.58       -2.28      2.28 o 
  11   2   8        6.67        3.61      2.96 o 
 -17   3   8        0.99        1.61      1.84 o 
 -16   3   8       24.93       26.19      2.78 o 
 -15   3   8        0.06       -0.03      2.19 o 
 -14   3   8       20.66       17.66      2.40 o 
 -13   3   8        0.02        1.59      1.28 o 
 -12   3   8        2.52        3.93      1.55 o 
 -11   3   8        1.97        2.16      1.43 o 
 -10   3   8        2.99        4.11      1.98 o 
  -9   3   8        6.55        6.14      1.56 o 
  -8   3   8       53.68       59.05      2.70 o 
  -7   3   8       12.52       10.31      1.50 o 
  -6   3   8       49.22       50.97      2.50 o 
  -5   3   8        0.06        0.18      0.94 o 
  -4   3   8        0.19       -0.16      0.97 o 
  -3   3   8       78.57       79.26      4.44 o 
  -2   3   8        0.21        1.00      1.17 o 
  -1   3   8       29.52       31.88      2.41 o 
   0   3   8       52.08       42.73      2.67 o 
   1   3   8        3.08        1.38      4.40 o 
   2   3   8       29.62       28.93      8.61 o 
   3   3   8       10.85       12.95      3.04 o 
   4   3   8        1.66        3.03      2.54 o 
   5   3   8       34.24       32.76      3.40 o 
   6   3   8       22.45       21.85      2.99 o 
   7   3   8        0.13        0.42      1.60 o 
   8   3   8        0.00        1.42      1.85 o 
   9   3   8        6.22       10.35      3.78 o 
  10   3   8        3.70        3.69      2.82 o 
  11   3   8       11.65        5.78      3.69 o 
 -16   4   8       16.98        8.77      3.29 o 
 -15   4   8        0.21        0.55      1.91 o 
 -14   4   8        0.09        1.36      1.56 o 
 -13   4   8        2.27        0.76      1.45 o 
 -12   4   8        0.88        1.53      1.44 o 
 -11   4   8       11.51       13.45      2.15 o 
 -10   4   8        1.40        2.93      1.43 o 
  -9   4   8       57.10       65.50      5.05 o 
  -8   4   8       40.04       43.34      3.00 o 
  -7   4   8      110.90      110.32      4.20 o 
  -6   4   8        9.78        7.07      1.33 o 
  -5   4   8       30.98       28.11      2.32 o 
  -4   4   8       12.05       16.08      1.69 o 
  -3   4   8        4.03        3.27      1.35 o 
  -2   4   8        7.43        4.64      1.47 o 
  -1   4   8        2.15        1.49      1.31 o 
   0   4   8       16.19       17.14      3.11 o 
   1   4   8        6.04        4.35      2.42 o 
   2   4   8        6.58        4.27      1.95 o 
   3   4   8        3.01        3.79      1.70 o 
   4   4   8       38.89       29.20      3.31 o 
   5   4   8       16.06       14.85      2.66 o 
   6   4   8        5.81        4.04      1.94 o 
   7   4   8       10.77       12.80      2.86 o 
   8   4   8        0.10        0.20      2.37 o 
   9   4   8        4.21        4.34      3.10 o 
  10   4   8        0.72        0.85      2.71 o 
 -15   5   8        0.61        1.43      1.51 o 
 -14   5   8        0.08        1.08      1.54 o 
 -13   5   8        0.85        0.85      1.55 o 
 -12   5   8        3.45        4.98      1.76 o 
 -11   5   8        2.27        1.54      1.57 o 
 -10   5   8       11.24       16.32      2.35 o 
  -9   5   8        3.74        4.53      1.56 o 
  -8   5   8        0.11        1.75      1.36 o 
  -7   5   8       23.22       26.58      2.60 o 
  -6   5   8        0.70       -0.08      1.36 o 
  -5   5   8        2.51        2.32      1.19 o 
  -4   5   8        9.54        7.49      1.75 o 
  -3   5   8       20.31       12.14      1.98 o 
  -2   5   8       13.49       14.55      2.00 o 
  -1   5   8        0.12        0.41      1.25 o 
   0   5   8       27.54       29.01      3.39 o 
   1   5   8        0.18        0.95      1.56 o 
   2   5   8       36.28       31.65      4.43 o 
   3   5   8        0.04       -1.53      1.53 o 
   4   5   8        0.80        2.63      1.86 o 
   5   5   8        0.43        2.51      1.87 o 
   6   5   8        4.48        2.00      2.54 o 
   7   5   8        4.48        5.84      2.90 o 
   8   5   8        3.49        2.99      2.76 o 
   9   5   8        0.62        4.03      3.38 o 
 -13   6   8        5.68        5.87      1.92 o 
 -12   6   8        0.02        0.01      1.44 o 
 -11   6   8        1.78        2.04      1.66 o 
 -10   6   8        0.00        1.24      1.57 o 
  -9   6   8       12.54        9.36      1.97 o 
  -8   6   8       14.24        8.29      1.92 o 
  -7   6   8        7.24        8.86      1.98 o 
  -6   6   8       12.33       10.84      4.21 o 
  -5   6   8        3.35        4.62      2.18 o 
  -4   6   8        3.16        4.97      2.23 o 
  -3   6   8       47.72       44.81      6.54 o 
  -2   6   8       33.25       27.95      2.80 o 
  -1   6   8       10.37        8.85      1.83 o 
   0   6   8       27.16       28.09      2.59 o 
   1   6   8        0.68       -0.12      1.38 o 
   2   6   8        5.22        6.37      2.89 o 
   3   6   8        0.86        0.63      2.96 o 
   4   6   8        3.44        3.45      2.00 o 
   5   6   8        9.13        9.41      3.38 o 
   6   6   8        0.61        6.09      2.85 o 
   7   6   8        2.20        5.10      2.85 o 
 -11   7   8        7.89        4.97      3.37 o 
 -10   7   8        0.95       -0.81      1.79 o 
  -9   7   8        0.47        1.29      1.68 o 
  -8   7   8        0.30        0.89      1.71 o 
  -7   7   8       11.15        7.94      2.17 o 
  -6   7   8        1.86        2.52      1.82 o 
  -5   7   8        2.10        0.97      1.89 o 
  -4   7   8        0.03        1.89      2.09 o 
  -3   7   8        0.07        3.08      2.15 o 
  -2   7   8        3.82        1.29      1.54 o 
  -1   7   8        0.00        1.84      1.79 o 
   0   7   8        5.62        6.48      1.88 o 
   1   7   8        0.13        0.51      1.51 o 
   2   7   8        0.00        1.03      1.53 o 
   3   7   8        1.22        4.12      2.59 o 
   4   7   8        0.78        4.76      2.59 o 
   5   7   8        0.03       -1.92      1.92 o 
  -8   8   8        0.22        2.78      1.83 o 
  -7   8   8        0.95        3.89      1.91 o 
  -6   8   8       10.29        9.82      2.90 o 
  -5   8   8        0.94        2.44      2.24 o 
  -4   8   8       12.96       12.39      5.58 o 
  -3   8   8        2.83        1.14      2.22 o 
  -2   8   8        0.00        0.91      1.97 o 
  -1   8   8        5.69        3.80      2.47 o 
   0   8   8        1.31        2.56      1.73 o 
   1   8   8        0.69       -2.16      3.55 o 
   2   8   8        0.14        0.45      1.87 o 
 -15   1   9        3.78        3.21      2.35 o 
 -14   1   9        1.71        3.64      2.16 o 
 -13   1   9        0.65        0.86      1.52 o 
 -12   1   9        0.04        0.96      1.58 o 
 -11   1   9        0.36        1.00      1.73 o 
 -10   1   9        0.48        1.62      1.23 o 
  -9   1   9        3.58        3.87      1.33 o 
  -8   1   9        6.07        6.61      1.42 o 
  -7   1   9        0.69       -0.35      1.04 o 
  -6   1   9       13.72       14.65      1.74 o 
  -5   1   9        0.67        1.39      1.12 o 
  -4   1   9        0.54        2.68      1.21 o 
  -3   1   9        8.19        4.82      1.55 o 
  -2   1   9        5.99        5.36      3.65 o 
  -1   1   9       14.18       11.26      2.55 o 
   0   1   9        0.47       -0.79      1.43 o 
   1   1   9        0.09        1.47      1.71 o 
   2   1   9        0.00       -1.36      1.46 o 
   3   1   9       13.00       11.51      4.45 o 
   4   1   9        7.70        6.35      2.31 o 
   5   1   9       22.78       26.21      3.43 o 
   6   1   9       12.99       11.75      2.87 o 
   7   1   9        3.69        3.01      2.31 o 
   8   1   9        0.07        1.81      2.11 o 
   9   1   9        0.12       -0.27      2.12 o 
 -15   2   9        3.18        1.91      1.69 o 
 -14   2   9        0.69        4.01      1.74 o 
 -13   2   9        0.30        1.10      1.60 o 
 -12   2   9        8.09        7.40      1.88 o 
 -11   2   9        0.47        1.18      1.52 o 
 -10   2   9        0.03        1.46      1.41 o 
  -9   2   9       41.25       48.00      2.66 o 
  -8   2   9       76.04       76.91      4.20 o 
  -7   2   9       13.25       11.04      1.72 o 
  -6   2   9        0.15       -0.81      1.06 o 
  -5   2   9       14.49       13.74      1.74 o 
  -4   2   9        4.35        3.61      1.44 o 
  -3   2   9       23.51       22.02      2.28 o 
  -2   2   9       14.81       15.06      2.60 o 
  -1   2   9        4.25        4.47      1.83 o 
   0   2   9        8.58       12.47      3.45 o 
   1   2   9        4.83        4.81      3.34 o 
   2   2   9        2.02        3.78      3.89 o 
   3   2   9        0.01       -1.35      1.52 o 
   4   2   9       54.97       53.46      4.27 o 
   5   2   9        1.90        0.06      1.89 o 
   6   2   9        1.72        0.79      1.87 o 
   7   2   9        2.33        1.26      2.26 o 
   8   2   9        0.73       -1.10      1.99 o 
 -15   3   9        0.09        5.67      2.96 o 
 -14   3   9        0.21        1.59      1.61 o 
 -13   3   9        0.72        0.42      1.59 o 
 -12   3   9        1.01        0.64      1.61 o 
 -11   3   9        1.18        0.35      1.53 o 
 -10   3   9        5.68        5.61      1.81 o 
  -9   3   9        2.13        1.73      1.51 o 
  -8   3   9       11.27       11.17      1.66 o 
  -7   3   9        0.35        0.58      1.18 o 
  -6   3   9        1.12       -1.04      1.04 o 
  -5   3   9        4.10        4.01      1.50 o 
  -4   3   9       12.49       11.66      1.93 o 
  -3   3   9       12.00       15.34      2.12 o 
  -2   3   9        2.08        0.15      1.32 o 
  -1   3   9        7.29        5.49      2.18 o 
   0   3   9        0.01        0.30      1.55 o 
   1   3   9       18.18       25.39      4.75 o 
   2   3   9       10.72       10.66      2.51 o 
   3   3   9       13.89       12.30      2.61 o 
   4   3   9        9.66        7.72      3.10 o 
   5   3   9       43.97       39.97      6.27 o 
   6   3   9       14.98       14.09      2.96 o 
   7   3   9        0.65        0.63      2.28 o 
   8   3   9        8.92        6.77      2.66 o 
 -14   4   9        1.79        3.18      1.98 o 
 -13   4   9        0.70        0.28      2.60 o 
 -12   4   9        0.71        2.91      1.75 o 
 -11   4   9        5.31        6.06      1.93 o 
 -10   4   9        0.94        1.52      1.59 o 
  -9   4   9        2.15        3.35      1.75 o 
  -8   4   9       19.59       17.30      5.52 o 
  -7   4   9        0.29        0.57      1.37 o 
  -6   4   9        3.91        2.75      1.28 o 
  -5   4   9        7.00        7.72      2.12 o 
  -4   4   9        2.06        2.19      1.47 o 
  -3   4   9       20.02       18.29      3.23 o 
  -2   4   9        2.84        3.56      1.75 o 
  -1   4   9       21.04       17.93      2.94 o 
   0   4   9       11.32       13.70      2.71 o 
   1   4   9        0.00       -1.08      1.61 o 
   2   4   9        2.31        3.70      2.12 o 
   3   4   9        0.64        2.76      1.87 o 
   4   4   9        8.11       11.21      7.46 o 
   5   4   9        0.39       -0.34      1.68 o 
   6   4   9       10.51       11.44      2.75 o 
   7   4   9        0.48       -0.59      2.90 o 
 -12   5   9        9.70        8.77      2.20 o 
 -11   5   9        0.00        0.17      1.46 o 
 -10   5   9        0.24        1.37      1.45 o 
  -9   5   9        3.22        1.99      1.66 o 
  -8   5   9       24.01       24.14      2.72 o 
  -7   5   9        0.77        0.47      1.63 o 
  -6   5   9        0.33        0.91      2.02 o 
  -5   5   9        5.97        4.54      1.74 o 
  -4   5   9        8.23        8.07      1.96 o 
  -3   5   9       36.91       33.06      3.67 o 
  -2   5   9        1.11        0.18      1.46 o 
  -1   5   9        1.11        0.05      1.49 o 
   0   5   9        0.04        0.40      1.82 o 
   1   5   9        0.04        0.58      1.60 o 
   2   5   9        1.78        4.59      2.19 o 
   3   5   9        0.00        0.69      1.76 o 
   4   5   9        3.30       -0.45      1.77 o 
   5   5   9        5.50        8.11      2.62 o 
 -10   6   9        0.00       -0.60      1.56 o 
  -9   6   9        0.76        0.82      1.60 o 
  -8   6   9        4.18        5.85      2.02 o 
  -7   6   9        5.83        4.87      2.33 o 
  -6   6   9        0.14        0.89      1.74 o 
  -5   6   9        0.38        0.77      2.31 o 
  -4   6   9        6.20        3.53      3.85 o 
  -3   6   9        6.64        8.10      2.69 o 
  -2   6   9        1.84        1.77      1.65 o 
  -1   6   9        2.19        0.88      1.64 o 
   0   6   9        4.93       10.25      2.64 o 
   1   6   9        0.29       -2.37      2.57 o 
   2   6   9        0.19       -0.29      1.88 o 
   3   6   9        5.17        6.35      2.27 o 
   4   6   9       12.31       10.71      3.38 o 
  -7   7   9        0.00        2.76      3.50 o 
  -6   7   9        0.35       -1.40      2.15 o 
  -5   7   9        0.01       -1.60      2.15 o 
  -4   7   9        1.58        2.49      2.31 o 
  -3   7   9        8.55       11.87      2.95 o 
  -2   7   9        0.18        2.29      2.10 o 
  -1   7   9        0.81        1.53      1.71 o 
   0   7   9       17.67       15.60      2.52 o 
 -13   0  10        0.47        0.65      3.44 o 
 -12   0  10        1.33        3.49      2.29 o 
 -11   0  10        9.78        5.17      2.30 o 
 -10   0  10       22.95       27.37      3.50 o 
  -9   0  10      123.41      121.46      8.03 o 
  -8   0  10       35.00       46.33      3.97 o 
  -7   0  10        0.25        2.99      1.79 o 
  -6   0  10        4.25        5.50      2.22 o 
  -5   0  10        3.01        0.65      2.51 o 
  -4   0  10       14.62        5.75      2.76 o 
  -3   0  10        1.94        2.20      2.59 o 
  -2   0  10        0.46       -2.17      2.17 o 
  -1   0  10       19.06       21.87      4.45 o 
   0   0  10        0.07       -1.78      2.23 o 
   1   0  10        5.64        8.77      3.69 o 
   2   0  10        3.17       -0.39      2.90 o 
   3   0  10       28.73       14.46      4.09 o 
   4   0  10        0.44        0.48      2.51 o 
   5   0  10       65.04       69.37      7.47 o 
 -13   1  10        0.06       -1.28      2.35 o 
 -12   1  10        3.20        2.34      1.81 o 
 -11   1  10        2.41        3.58      1.84 o 
 -10   1  10       14.03        8.73      1.75 o 
  -9   1  10        3.73        3.86      1.45 o 
  -8   1  10        1.04        2.70      1.37 o 
  -7   1  10        7.80        7.19      1.62 o 
  -6   1  10        1.85        1.87      1.27 o 
  -5   1  10        7.40        5.69      1.79 o 
  -4   1  10        8.08       11.03      2.55 o 
  -3   1  10        0.14       -0.46      2.37 o 
  -2   1  10        0.34       -1.75      2.85 o 
  -1   1  10        3.15        4.66      2.18 o 
   0   1  10        2.69       -0.94      1.85 o 
   1   1  10        0.43       -0.44      2.65 o 
   2   1  10        9.07        8.88      2.61 o 
   3   1  10        0.21       -0.49      2.37 o 
   4   1  10        0.01        0.02      3.00 o 
   5   1  10       31.81       31.91      4.20 o 
 -12   2  10        1.72        0.65      1.63 o 
 -11   2  10        1.11       -1.36      2.02 o 
 -10   2  10        2.14        3.15      1.75 o 
  -9   2  10       20.74       19.47      2.19 o 
  -8   2  10       16.22       12.76      1.92 o 
  -7   2  10        3.85        4.68      1.41 o 
  -6   2  10        3.64        2.87      2.02 o 
  -5   2  10        0.68        0.01      1.44 o 
  -4   2  10        0.47        0.34      4.05 o 
  -3   2  10        0.15        1.58      2.27 o 
  -2   2  10        5.14        6.32      2.46 o 
  -1   2  10       25.25       24.93      3.43 o 
   0   2  10        0.09        1.80      1.83 o 
   1   2  10       13.42       14.97      5.74 o 
   2   2  10        0.08        1.11      1.93 o 
   3   2  10        1.44        1.71      1.83 o 
   4   2  10       25.97       28.68      3.90 o 
   5   2  10       14.77       10.49      4.28 o 
 -11   3  10        0.54        3.52      1.76 o 
 -10   3  10       11.44       11.32      2.26 o 
  -9   3  10        1.17        1.16      1.62 o 
  -8   3  10       30.76       31.25      4.06 o 
  -7   3  10        6.57        5.03      1.75 o 
  -6   3  10        3.10        1.37      1.46 o 
  -5   3  10        0.00        0.53      2.12 o 
  -4   3  10        0.01        2.13      1.91 o 
  -3   3  10        5.05        9.09      2.65 o 
  -2   3  10        0.73        1.22      2.01 o 
  -1   3  10        0.75       -1.43      1.83 o 
   0   3  10        0.98        0.42      1.95 o 
   1   3  10        9.98        7.86      2.38 o 
   2   3  10        0.28       -0.66      2.30 o 
   3   3  10        5.64        3.02      2.31 o 
   4   3  10        9.87        8.79      3.97 o 
 -10   4  10       13.18       10.55      2.27 o 
  -9   4  10        0.02        0.47      1.62 o 
  -8   4  10        0.02        3.21      1.70 o 
  -7   4  10        0.03       -0.72      2.75 o 
  -6   4  10        0.50       -1.31      1.31 o 
  -5   4  10        0.05        1.65      1.70 o 
  -4   4  10       12.80       14.21      2.35 o 
  -3   4  10        0.01        0.89      1.88 o 
  -2   4  10        0.05       -1.79      2.47 o 
  -1   4  10       14.48       12.26      3.44 o 
   0   4  10        5.16        4.39      2.26 o 
   1   4  10        2.52       -0.57      3.86 o 
   2   4  10        0.00       -0.45      1.95 o 
  -7   5  10        5.04        2.26      3.78 o 
  -6   5  10        0.10        0.07      2.02 o 
  -5   5  10        0.01        2.63      2.24 o 
  -4   5  10        6.12        4.94      1.90 o 
  -3   5  10        2.45        1.57      1.99 o 
  -2   5  10        0.03        1.24      1.97 o 
  -1   5  10        4.53        4.47      2.22 o 
   0   5  10        1.73        1.13      2.02 o 
  -7   1  11        0.11       -0.15      1.85 o 
  -6   1  11        0.06       -0.14      1.72 o 
  -5   1  11        0.34       -0.11      1.68 o 
  -4   1  11        1.74       -1.49      1.71 o 
  -3   1  11        0.00        0.48      1.74 o 
  -2   1  11        0.00        2.57      2.79 o 
                                                 
